# Supplementary material for: Bis(2,2′-bipyridine-κ2 N,N′)dichlorido­platinum(IV) dichloride monohydrate
Source: Acta Crystallogr Sect E Struct Rep Online. 2009 Jan 14;65(Pt 2):m180. doi: 10.1107/S1600536809000725 (PMC2968269; doi:10.1107/S1600536809000725)
Supplement: Supplementary file 2 [file e-65-0m180-Isup2.hkl]

# 
# h,k,l, Fc-squared, Fo-squared, sigma(Fo-squared) and status flag 
# 
data_I
_shelx_title ' [Pt(bipy)2Cl2]Cl2H2O' 
_shelx_refln_list_code          4 
_shelx_F_calc_maximum      469.87 
_exptl_crystal_F_000      1280.00 
_reflns_d_resolution_high  0.7999 
 
loop_ 
 _symmetry_equiv_pos_as_xyz 
 'x, y, z' 
 '-x+1/2, -y, z+1/2' 
 '-x, y+1/2, -z+1/2' 
 'x+1/2, -y+1/2, -z' 
 
_cell_length_a    11.1345 
_cell_length_b    11.5867 
_cell_length_c    17.0873 
_cell_angle_alpha  90.000 
_cell_angle_beta   90.000 
_cell_angle_gamma  90.000 
 
_shelx_F_squared_multiplier     1.000 
 
loop_ 
 _refln_index_h 
 _refln_index_k 
 _refln_index_l 
 _refln_F_squared_calc 
 _refln_F_squared_meas 
 _refln_F_squared_sigma 
 _refln_observed_status 
   2   0   0    94220.54    88604.27   3478.01 o 
   4   0   0     8659.98     8221.49    335.97 o 
   6   0   0    43047.85    44590.24   1764.13 o 
   8   0   0    13850.52    13759.85    564.87 o 
  10   0   0      169.19      143.18     53.38 o 
  12   0   0        9.64       26.30     44.22 o 
   2   1   0     4463.46     4392.84    130.39 o 
   3   1   0      990.17      998.89     28.88 o 
   4   1   0    32180.28    32817.49    767.97 o 
   5   1   0     1865.23     1878.03     52.30 o 
   6   1   0    33995.14    33605.41    789.50 o 
   7   1   0      121.35      177.85     15.99 o 
   8   1   0    17310.56    17128.00    575.38 o 
   9   1   0      141.64      124.81     26.54 o 
  10   1   0    16084.46    16155.33    686.34 o 
  11   1   0      105.95      101.10     38.99 o 
  12   1   0    13391.51    13288.97    583.42 o 
  13   1   0      608.33      645.16     77.97 o 
   0   2   0    94361.51    92759.33   3535.57 o 
   1   2   0     2796.12     2986.05     89.89 o 
   2   2   0   220781.19   191398.95   4722.12 o 
   3   2   0       16.88       19.23      6.75 o 
   4   2   0    89997.33    88751.55   2464.17 o 
   5   2   0     1214.76     1301.21     47.33 o 
   6   2   0    16662.99    16487.36    470.59 o 
   7   2   0     1747.00     1715.45     78.46 o 
   8   2   0     5265.31     5280.30    196.75 o 
   9   2   0       48.70       66.38     22.24 o 
  10   2   0     1416.96     1346.98     93.54 o 
  11   2   0      750.53      771.69     73.48 o 
  12   2   0       22.17        1.22     28.35 o 
  13   2   0        0.22        6.10     32.16 o 
   1   3   0     1576.14     1603.16     42.63 o 
   2   3   0    75127.23    75892.05   1869.09 o 
   3   3   0     1851.04     1917.87     54.21 o 
   4   3   0    16379.98    16984.33    481.75 o 
   5   3   0     2750.67     2815.33     89.99 o 
   6   3   0    16471.98    16675.69    476.69 o 
   7   3   0        9.21       24.70     18.14 o 
   8   3   0    26235.45    26438.34    751.19 o 
   9   3   0      322.54      312.66     31.79 o 
  10   3   0    17566.24    17835.33    518.61 o 
  11   3   0      683.57      679.63     69.82 o 
  12   3   0     7567.39     7773.93    366.14 o 
  13   3   0      530.34      474.14     70.33 o 
   0   4   0    15082.25    15792.53    615.96 o 
   1   4   0     2042.16     2052.13     59.65 o 
   2   4   0    94761.23    95656.27   2138.28 o 
   3   4   0     9762.18    10185.51    258.87 o 
   4   4   0    74865.10    75886.52   2112.29 o 
   5   4   0      493.36      525.26     35.63 o 
   6   4   0    18163.71    18163.10    520.51 o 
   7   4   0     1225.50     1182.99     54.82 o 
   8   4   0     2360.15     2317.94     89.68 o 
   9   4   0        2.97       39.84     19.75 o 
  10   4   0     1597.69     1548.28     72.52 o 
  11   4   0      189.55      194.37     45.38 o 
  12   4   0       39.90       27.58     33.40 o 
  13   4   0      182.14      209.06     53.95 o 
   1   5   0     1301.20     1370.56     44.80 o 
   2   5   0     3289.03     3298.55     92.12 o 
   3   5   0      955.40      972.21     31.73 o 
   4   5   0    25539.33    26374.64    598.71 o 
   5   5   0     1805.37     1886.39     89.88 o 
   6   5   0    18226.19    18226.21    524.06 o 
   7   5   0     3079.98     3146.70    112.24 o 
   8   5   0    25762.81    26260.47    750.97 o 
   9   5   0     1424.86     1452.93     70.01 o 
  10   5   0    14877.40    15031.23    447.41 o 
  11   5   0      653.50      659.00     49.07 o 
  12   5   0     5657.22     5838.87    289.19 o 
  13   5   0       48.56       44.95     35.02 o 
   0   6   0    84651.96    87770.22   3358.11 o 
   1   6   0     6767.67     6763.04    177.49 o 
   2   6   0    33557.32    34607.90    853.04 o 
   3   6   0     3217.63     3151.77     82.28 o 
   4   6   0    16892.94    17285.28    486.31 o 
   5   6   0     3913.80     3813.24    127.08 o 
   6   6   0     9163.86     9133.51    276.32 o 
   7   6   0      233.06      241.00     28.03 o 
   8   6   0    11293.18    11094.51    336.34 o 
   9   6   0       41.53       70.35     24.63 o 
  10   6   0      491.14      554.63     45.51 o 
  11   6   0      181.54      158.78     30.89 o 
  12   6   0      132.89      100.59     34.93 o 
   1   7   0     1091.52     1073.24     41.12 o 
   2   7   0       91.00       95.38     14.66 o 
   3   7   0      399.83      387.48     23.36 o 
   4   7   0    12476.88    12224.22    357.84 o 
   5   7   0      415.00      408.11     31.57 o 
   6   7   0    21523.82    21854.86    628.20 o 
   7   7   0     3174.20     3213.44    117.78 o 
   8   7   0    11321.49    11298.54    343.89 o 
   9   7   0     1629.67     1506.55     73.85 o 
  10   7   0     9696.67     9796.21    308.14 o 
  11   7   0      133.46      105.14     28.09 o 
  12   7   0     5329.22     5243.54    219.72 o 
   0   8   0    33154.64    34613.32   1346.30 o 
   1   8   0     1830.94     1779.36     68.81 o 
   2   8   0    22995.42    23512.32    588.85 o 
   3   8   0     6745.85     6795.09    183.49 o 
   4   8   0    14876.21    14747.23    496.68 o 
   5   8   0     5701.54     5563.44    178.83 o 
   6   8   0    12877.18    12753.81    380.44 o 
   7   8   0     1954.20     1870.07     81.20 o 
   8   8   0     2829.94     2684.82    106.65 o 
   9   8   0      306.32      258.03     34.16 o 
  10   8   0      206.55      160.94     39.73 o 
  11   8   0       26.44       14.49     33.95 o 
   1   9   0      666.92      693.95     41.60 o 
   2   9   0     2927.59     2810.06     99.61 o 
   3   9   0     1211.88     1209.29     87.67 o 
   4   9   0     5057.04     4973.32    236.76 o 
   5   9   0      745.37      735.10     72.52 o 
   6   9   0     7854.93     7315.74    333.68 o 
   7   9   0     2220.82     1967.12    127.40 o 
   8   9   0     4420.70     4404.13    227.93 o 
   9   9   0      919.88      944.50     93.69 o 
  10   9   0     4011.78     3889.16    216.25 o 
   0  10   0     8718.48     8787.04    373.83 o 
   1  10   0     3758.64     3794.70    129.76 o 
   2  10   0    17108.19    17201.67    490.72 o 
   3  10   0     2685.88     2752.71    152.69 o 
   4  10   0    16123.36    16836.72    694.46 o 
   5  10   0     3680.83     3623.37    193.06 o 
   6  10   0     6780.77     6729.43    316.01 o 
   7  10   0     1832.84     1738.53    123.51 o 
   8  10   0      488.47      537.87     75.16 o 
   9  10   0       10.92        6.99     33.43 o 
  10  10   0      255.25      204.11     55.53 o 
   1  11   0      329.07      311.10     33.48 o 
   2  11   0     1994.60     1771.86    161.89 o 
   3  11   0       38.39       30.35     32.90 o 
   4  11   0     1023.61      878.89     84.37 o 
   5  11   0     2657.15     2743.62    162.47 o 
   6  11   0     2414.20     2252.78    181.66 o 
   7  11   0     2032.58     2065.65    144.65 o 
   8  11   0     4056.72     3907.25    220.06 o 
   9  11   0     1262.36     1192.11    113.92 o 
   0  12   0    13808.12    13884.84    577.20 o 
   1  12   0     4478.67     4811.26    234.14 o 
   2  12   0     7775.27     8066.26    362.71 o 
   3  12   0     1658.06     1571.84    112.62 o 
   4  12   0     5180.59     5167.14    256.83 o 
   5  12   0      881.68      845.43     87.47 o 
   6  12   0     1628.67     1541.99    121.00 o 
   7  12   0      676.80      673.30     87.23 o 
   1  13   0        3.85        9.08     28.55 o 
   2  13   0       11.97        5.27     34.16 o 
   3  13   0      538.13      487.41     69.65 o 
   4  13   0      789.31      757.97     84.37 o 
   5  13   0     1370.61     1409.94    116.73 o 
   6  13   0     1410.91     1386.52    119.46 o 
   1  14   0     1781.47     2020.71    132.35 o 
   2  14   0     3369.86     3494.66    195.24 o 
   3  14   0     2392.66     2495.19    160.29 o 
   1   0   1    73123.91    59231.91   3258.95 o 
   2   0   1    15912.05    16815.26    466.88 o 
   3   0   1    22669.71    23159.74    573.77 o 
   4   0   1     1568.66     1516.24     45.16 o 
   5   0   1     7968.83     7856.30    202.62 o 
   6   0   1    10052.03    10542.84    270.58 o 
   7   0   1     4562.58     4684.26    144.60 o 
   8   0   1     7697.40     7536.65    190.04 o 
   9   0   1     4765.18     4652.21    222.33 o 
  10   0   1     8095.73     8016.93    362.08 o 
  11   0   1      368.82      335.73     53.70 o 
  12   0   1     3281.38     3217.30    179.02 o 
  13   0   1      180.31      130.83     46.51 o 
 -13   1   1     3587.17     3597.62    274.78 o 
 -12   1   1      391.19      379.18     60.60 o 
 -11   1   1     7166.65     7243.74    333.63 o 
 -10   1   1     1303.39     1135.04     86.46 o 
  -9   1   1    10803.19    11135.11    376.13 o 
  -8   1   1     6204.63     6146.18    203.53 o 
  -7   1   1    13505.06    13661.00    285.64 o 
  -6   1   1    13328.17    13714.30    276.94 o 
  -5   1   1     1768.03     1754.05     49.54 o 
  -4   1   1    17432.88    17494.98    400.20 o 
  -3   1   1     7395.17     7725.95    177.95 o 
  -2   1   1    51248.28    51922.22   1452.54 o 
  -1   1   1     6035.40     6287.65    175.71 o 
   1   1   1     5935.46     6093.56    173.77 o 
   2   1   1    51818.02    52682.83   1442.80 o 
   4   1   1    17882.53    17753.63    494.16 o 
   6   1   1    13028.29    13232.90    386.99 o 
   7   1   1    14084.22    14410.98    401.09 o 
   8   1   1     4994.13     4993.67    167.95 o 
   9   1   1    10023.27    10268.26    465.94 o 
  10   1   1     1429.14     1265.80     87.66 o 
  11   1   1     6945.23     7051.41    331.90 o 
  12   1   1      386.90      393.42     60.92 o 
  13   1   1     3832.38     3877.83    207.52 o 
 -13   2   1      114.74      149.06     49.26 o 
 -12   2   1     4993.95     5027.89    254.26 o 
 -11   2   1     1202.53     1173.48     88.77 o 
 -10   2   1     4972.06     5103.34    246.69 o 
  -9   2   1     1201.64     1120.71     66.92 o 
  -8   2   1     7603.96     7542.64    269.40 o 
  -7   2   1     9908.10    10053.35    314.34 o 
  -6   2   1    17536.27    17988.87    416.32 o 
  -5   2   1    18082.99    18811.11    524.13 o 
  -4   2   1    12476.01    12917.83    375.24 o 
  -3   2   1    41461.25    41538.18   1362.09 o 
  -2   2   1     7483.61     7341.64    188.05 o 
  -1   2   1    56808.02    57061.62   1419.88 o 
   0   2   1       33.72       48.39      6.86 o 
   1   2   1    57536.04    58309.34   1421.07 o 
   2   2   1     5747.37     5692.98    217.20 o 
   3   2   1    30074.34    30722.86    949.27 o 
   4   2   1    13159.95    13449.48    374.37 o 
   5   2   1    17611.98    18181.97    463.66 o 
   6   2   1    14595.07    14957.77    415.27 o 
   7   2   1    11453.96    11548.25    317.00 o 
   8   2   1     7413.40     7515.23    228.81 o 
   9   2   1     1428.88     1354.28     58.09 o 
  11   2   1      967.16      841.57     79.72 o 
  12   2   1     4910.98     4997.99    252.40 o 
  13   2   1      114.84      103.10     43.59 o 
 -13   3   1     3664.73     3817.98    220.98 o 
 -12   3   1      319.44      301.80     56.39 o 
 -11   3   1     7615.16     7632.23    347.59 o 
 -10   3   1      716.90      668.56     46.01 o 
  -9   3   1     5573.72     5464.08    214.97 o 
  -8   3   1     3630.80     3501.81    127.46 o 
  -7   3   1     2383.03     2264.67    105.97 o 
  -6   3   1    12823.18    12718.69    369.93 o 
  -5   3   1    15463.06    15796.40    412.52 o 
  -4   3   1    32882.16    34223.58    994.48 o 
  -3   3   1     8963.50     9264.31    254.31 o 
  -2   3   1    42562.50    43054.76   1421.17 o 
   0   3   1    20702.84    20670.90    653.12 o 
   1   3   1      544.70      640.89     21.85 o 
   2   3   1    31522.75    32755.04    791.33 o 
   3   3   1     8089.84     8441.08    222.69 o 
   4   3   1    35036.98    36845.93    990.84 o 
   5   3   1    12627.15    12918.84    408.93 o 
   6   3   1    12818.83    12875.62    370.79 o 
   7   3   1     2979.14     2854.14     93.82 o 
   8   3   1     2774.98     2557.61    101.25 o 
   9   3   1     6001.42     5882.25    183.90 o 
  10   3   1      926.35      886.90     58.52 o 
  11   3   1     7295.23     7245.34    344.12 o 
  12   3   1      330.55      322.90     56.56 o 
  13   3   1     3996.57     4349.11    225.64 o 
 -13   4   1      204.99      197.69     58.44 o 
 -12   4   1     4298.56     4268.22    231.51 o 
 -11   4   1      344.28      304.45     43.70 o 
 -10   4   1     5777.13     5716.98    187.37 o 
  -9   4   1     1232.06     1153.72     61.18 o 
  -8   4   1     9293.05     9258.87    333.25 o 
  -7   4   1     8262.66     8265.13    289.63 o 
  -6   4   1     6805.40     6946.04    267.27 o 
  -5   4   1    22539.89    22984.90    612.78 o 
  -4   4   1    12322.74    12980.68    345.73 o 
  -3   4   1    28762.09    29653.43    776.49 o 
  -2   4   1     4776.76     4799.37    128.15 o 
  -1   4   1    19575.29    19328.41    543.12 o 
   0   4   1     4157.00     4270.10    145.26 o 
   1   4   1    19528.79    19739.89    483.14 o 
   2   4   1     3890.02     3957.78    112.23 o 
   3   4   1    31171.26    32689.01    705.99 o 
   4   4   1    10464.11    10965.25    342.67 o 
   5   4   1    19622.66    20132.33    609.10 o 
   6   4   1     8054.98     8107.75    230.84 o 
   7   4   1     7995.24     7985.64    245.94 o 
   8   4   1     9445.42     9496.15    284.74 o 
   9   4   1     1491.18     1484.15     64.72 o 
  10   4   1     5606.47     5553.03    185.05 o 
  11   4   1      409.88      375.36     54.82 o 
  12   4   1     4502.62     4681.18    234.78 o 
  13   4   1      234.31      234.39     55.13 o 
 -13   5   1     1966.65     1908.57    197.73 o 
 -12   5   1       25.39       16.09     32.48 o 
 -11   5   1     3325.52     3373.12    134.81 o 
 -10   5   1      853.69      852.07     54.06 o 
  -9   5   1     7419.94     7273.12    237.67 o 
  -8   5   1     6358.29     6333.13    224.08 o 
  -7   5   1     5825.27     5838.00    203.83 o 
  -6   5   1     6405.27     6213.22    238.28 o 
  -5   5   1     2971.93     2932.62     92.29 o 
  -4   5   1    23290.36    23505.50    546.81 o 
  -3   5   1     7227.49     7324.03    178.18 o 
  -2   5   1    22597.79    22793.64    620.16 o 
  -1   5   1     5242.88     5376.72    153.74 o 
   0   5   1     6907.43     6444.92    186.47 o 
   1   5   1     4792.43     5008.29    135.93 o 
   2   5   1    21687.70    21974.15    505.31 o 
   3   5   1     6237.16     6328.19    160.16 o 
   4   5   1    19943.89    20320.21    494.22 o 
   5   5   1     2471.22     2511.37     93.21 o 
   6   5   1     6726.64     6985.44    206.35 o 
   7   5   1     5016.42     4997.40    170.28 o 
   8   5   1     8121.89     8139.68    229.08 o 
   9   5   1     7798.30     7771.73    238.28 o 
  10   5   1      672.13      755.17     50.84 o 
  11   5   1     4140.03     4055.04    162.61 o 
  12   5   1       13.05       12.87     31.95 o 
  13   5   1     1834.20     1849.89    130.72 o 
 -12   6   1     1757.40     1770.04    102.52 o 
 -11   6   1      366.31      352.63     40.57 o 
 -10   6   1     9514.02     9340.85    289.76 o 
  -9   6   1     5905.98     5815.53    196.96 o 
  -8   6   1     9004.31     9000.55    293.37 o 
  -7   6   1     3164.53     3197.27    115.58 o 
  -6   6   1     3113.01     3084.79    136.85 o 
  -5   6   1     3722.50     3656.78    155.34 o 
  -4   6   1     6928.69     7032.39    349.49 o 
  -3   6   1    22908.49    23550.24    661.82 o 
  -2   6   1     5887.51     6112.65    163.06 o 
  -1   6   1    19228.92    19367.74    464.78 o 
   0   6   1      363.55      431.43     36.00 o 
   1   6   1    17571.62    17800.16    462.57 o 
   2   6   1     5966.81     6152.29    162.02 o 
   3   6   1    23282.71    23875.87    590.56 o 
   4   6   1     4994.60     5123.80    130.77 o 
   5   6   1     4645.60     4502.45    136.40 o 
   6   6   1     3786.65     3740.27    120.22 o 
   7   6   1     3184.81     3197.82    114.31 o 
   8   6   1     9986.43    10147.18    295.24 o 
   9   6   1     6087.59     6048.26    196.00 o 
  10   6   1     8980.37     8995.61    287.38 o 
  11   6   1      585.19      562.82     46.45 o 
  12   6   1     1694.60     1779.24    121.69 o 
 -12   7   1      299.94      265.56     39.97 o 
 -11   7   1     2088.26     2095.72     94.65 o 
 -10   7   1     1269.39     1170.20     67.84 o 
  -9   7   1     4375.01     4516.24    160.42 o 
  -8   7   1     3721.76     3731.98    133.85 o 
  -7   7   1     5651.08     5823.51    184.69 o 
  -6   7   1     4497.12     4541.22    163.83 o 
  -5   7   1     6378.24     6287.17    202.07 o 
  -4   7   1     7270.94     7223.40    192.95 o 
  -3   7   1     4850.76     4832.61    144.00 o 
  -2   7   1    15770.08    15693.73    422.09 o 
  -1   7   1      588.12      612.41     30.57 o 
   0   7   1    19169.48    19473.74    487.53 o 
   1   7   1      664.17      727.05     31.38 o 
   2   7   1    17535.43    17862.94    423.42 o 
   3   7   1     5645.10     5774.64    145.45 o 
   4   7   1     7392.67     7367.18    221.62 o 
   5   7   1     6697.12     6593.51    201.05 o 
   6   7   1     5510.39     5557.66    166.99 o 
   7   7   1     5341.71     5311.36    180.87 o 
   8   7   1     3517.46     3531.99    130.25 o 
   9   7   1     4628.41     4550.71    158.82 o 
  10   7   1     1238.19     1227.61     66.66 o 
  11   7   1     2043.33     1982.50     92.11 o 
  12   7   1      456.64      360.65     49.90 o 
 -11   8   1      664.48      634.31     53.13 o 
 -10   8   1     2266.91     2263.88    103.50 o 
  -9   8   1     1547.46     1565.31     95.07 o 
  -8   8   1     2495.08     2549.78    105.71 o 
  -7   8   1     3427.11     3540.67    131.62 o 
  -6   8   1    10634.90    10884.33    318.04 o 
  -5   8   1     4520.77     4516.53    151.25 o 
  -4   8   1     3180.78     3240.18    135.35 o 
  -3   8   1     8533.71     8754.83    219.91 o 
  -1   8   1    12623.28    12744.36    319.08 o 
   0   8   1     1876.96     1907.04     72.58 o 
   1   8   1    11542.13    11879.98    353.40 o 
   2   8   1      823.18      881.37     43.96 o 
   3   8   1     7420.03     7569.37    240.85 o 
   4   8   1     3421.89     3401.07    168.99 o 
   6   8   1     9608.52     9449.77    441.73 o 
   7   8   1     3844.74     3960.65    194.85 o 
   8   8   1     2740.94     2869.93    157.99 o 
   9   8   1     1806.88     1839.08    121.18 o 
  10   8   1     2778.40     2968.89    163.78 o 
  11   8   1      649.21      619.10     80.67 o 
 -10   9   1      288.41      238.72     56.32 o 
  -9   9   1     1142.20     1193.96    133.25 o 
  -8   9   1     2136.63     2205.57    136.73 o 
  -7   9   1     3876.70     3829.29    213.12 o 
  -6   9   1     7614.65     7907.23    360.32 o 
  -5   9   1     4912.61     4785.35    237.06 o 
  -4   9   1     5771.49     5980.95    294.68 o 
  -3   9   1     1456.04     1512.17     74.85 o 
  -2   9   1     6678.56     6772.57    212.26 o 
  -1   9   1     3035.28     3046.30    109.93 o 
   0   9   1    16249.26    16822.91    477.48 o 
   1   9   1     3274.08     3404.63    112.03 o 
   2   9   1     7025.31     7237.55    213.77 o 
   3   9   1     1286.61     1332.10    108.41 o 
   4   9   1     7032.89     7227.93    302.70 o 
   5   9   1     4967.36     5009.03    237.68 o 
   6   9   1     7862.87     8154.69    361.43 o 
   7   9   1     4555.57     4527.03    220.13 o 
   8   9   1     1899.37     1781.58    128.80 o 
   9   9   1     1052.36     1116.91    101.51 o 
  10   9   1      478.83      521.93     73.74 o 
 -10  10   1     1283.76     1197.45    112.48 o 
  -9  10   1      392.00      343.62     63.35 o 
  -8  10   1     1596.10     1719.11    121.49 o 
  -7  10   1     2681.67     2746.27    169.64 o 
  -6  10   1     2388.02     2350.63    169.78 o 
  -5  10   1     8321.79     8389.20    371.31 o 
  -4  10   1     3316.69     3232.07    176.93 o 
  -3  10   1     2298.39     2283.89    133.55 o 
  -2  10   1     1654.82     1699.19     73.16 o 
  -1  10   1     4554.64     4488.57    163.64 o 
   0  10   1     3949.27     4146.74    139.20 o 
   1  10   1     5973.68     5959.49    170.64 o 
   2  10   1     1886.71     1889.29     88.43 o 
   4  10   1     3668.58     3541.69    182.10 o 
   5  10   1     8265.94     8115.92    369.58 o 
   6  10   1     2111.92     1902.51    129.52 o 
   7  10   1     3018.33     3215.84    180.20 o 
   8  10   1     1408.31     1448.50    117.65 o 
   9  10   1      110.78       52.21     84.94 o 
  10  10   1     1303.76     1162.66    111.66 o 
  -9  11   1     1220.23     1247.66    116.22 o 
  -8  11   1     1623.85     1668.75    134.00 o 
  -7  11   1     1581.99     1563.84    118.49 o 
  -6  11   1     2859.87     3019.27    178.86 o 
  -5  11   1     1423.50     1533.12    111.87 o 
  -4  11   1     5132.17     5273.59    255.24 o 
  -3  11   1     1005.39     1025.09     86.66 o 
  -2  11   1     5687.51     5773.75    258.55 o 
  -1  11   1     2388.85     2526.21     99.05 o 
   0  11   1     4110.39     4086.17    140.76 o 
   1  11   1     2604.87     2609.07     99.53 o 
   2  11   1     5277.10     5124.71    338.19 o 
   3  11   1      985.21      999.70     86.57 o 
   4  11   1     5074.27     5176.50    254.70 o 
   5  11   1     1343.67     1333.61    107.99 o 
   6  11   1     3104.84     3399.59    185.95 o 
   7  11   1     1680.60     1625.19    122.11 o 
   8  11   1     2045.32     1986.91    137.57 o 
   9  11   1     1142.17     1219.87    114.89 o 
  -7  12   1     1011.62     1010.02    101.71 o 
  -6  12   1      569.02      527.85     75.23 o 
  -5  12   1     1916.00     1854.40    132.43 o 
  -4  12   1     1799.63     1960.70    129.04 o 
  -3  12   1     3333.39     3416.60    190.08 o 
  -2  12   1     3678.43     3815.30    205.72 o 
  -1  12   1     2491.03     2480.76    114.58 o 
   0  12   1     1376.98     1412.57     69.62 o 
   1  12   1     2294.82     2309.20    140.16 o 
   2  12   1     4266.91     4335.39    211.65 o 
   3  12   1     3778.67     3732.87    194.43 o 
   4  12   1     1536.77     1691.11    123.13 o 
   5  12   1     1996.19     2130.83    137.69 o 
   6  12   1      564.04      578.70     79.25 o 
   7  12   1      773.81      792.59     92.50 o 
  -6  13   1      663.37      566.27     81.49 o 
  -5  13   1      302.39      365.62     68.39 o 
  -4  13   1     1460.57     1568.03    116.05 o 
  -3  13   1     1225.79     1402.67    112.70 o 
  -2  13   1     3026.49     3305.24    180.38 o 
  -1  13   1      854.74      826.49     77.70 o 
   0  13   1     3256.15     3240.13    143.32 o 
   1  13   1      604.60      574.73     71.24 o 
   2  13   1     2997.58     3159.23    180.28 o 
   3  13   1     1634.99     1602.62    115.35 o 
   4  13   1     1562.72     1433.11    131.11 o 
   5  13   1      583.97      614.47     81.28 o 
   6  13   1      802.26      826.20    118.15 o 
  -3  14   1     2408.26     2498.79    154.51 o 
  -2  14   1     1630.30     1709.57    120.64 o 
  -1  14   1     1505.37     1428.53    158.96 o 
   1  14   1     1393.25     1384.67    108.75 o 
   2  14   1     1530.98     1576.49    121.15 o 
   3  14   1     2053.65     2082.12    146.53 o 
   0   0   2       24.98      173.38     27.27 o 
   1   0   2     1001.41      905.48     28.35 o 
   2   0   2      421.40      472.95     15.13 o 
   3   0   2      666.78      773.90     22.59 o 
   4   0   2      186.13      206.97     14.88 o 
   5   0   2    41799.72    41597.25    893.22 o 
   6   0   2      167.84      174.56     12.31 o 
   7   0   2    33953.42    35421.96    764.71 o 
   8   0   2      688.00      695.03     33.89 o 
   9   0   2    15404.75    15834.32    668.50 o 
  10   0   2        7.74        1.21     26.03 o 
  11   0   2    10693.70    10490.15    466.49 o 
  12   0   2       66.83       68.12     37.65 o 
  13   0   2     6001.48     6166.92    306.27 o 
 -13   1   2       31.80       27.93     35.87 o 
 -12   1   2      320.94      333.16     55.70 o 
 -11   1   2      522.23      424.72     66.04 o 
 -10   1   2      350.82      326.66     48.26 o 
  -9   1   2     2537.00     2446.51    148.22 o 
  -8   1   2     1321.95     1224.13     60.80 o 
  -7   1   2    21537.08    22115.62    554.63 o 
  -6   1   2     1044.05     1029.40     32.42 o 
  -5   1   2    32840.50    33103.89    711.08 o 
  -4   1   2      609.34      583.23     20.23 o 
  -3   1   2    18197.44    17658.24    425.92 o 
  -2   1   2       65.00       77.54      7.84 o 
  -1   1   2    83450.97    81919.14   2254.11 o 
   0   1   2       49.82      136.16     13.56 o 
   1   1   2    81010.23    80338.70   2240.94 o 
   2   1   2      114.09      122.39     10.99 o 
   3   1   2    20960.17    20523.96    525.83 o 
   4   1   2      693.13      669.55     27.68 o 
   5   1   2    28739.66    28804.32    873.41 o 
   6   1   2     1046.89     1043.80     43.10 o 
   7   1   2    21316.68    21658.58    619.34 o 
   8   1   2     1266.86     1259.41     53.01 o 
   9   1   2     3232.25     3143.06     97.54 o 
  10   1   2      363.21      360.37     71.59 o 
  11   1   2      356.68      380.00     56.47 o 
  12   1   2      342.70      298.37     52.96 o 
  13   1   2       23.23       66.31     38.92 o 
 -13   2   2     5569.28     5873.23    297.85 o 
 -12   2   2      905.21      902.48    139.87 o 
 -11   2   2    10164.81    10443.94    464.63 o 
 -10   2   2        9.86       10.74     28.08 o 
  -9   2   2    14836.33    14967.90    503.98 o 
  -8   2   2      131.20      122.80     25.54 o 
  -7   2   2    18896.84    19124.69    585.86 o 
  -6   2   2       72.96       57.05     11.88 o 
  -5   2   2    22921.94    23898.71    623.52 o 
  -4   2   2     3861.49     4035.30    122.65 o 
  -3   2   2    27312.96    28226.20    721.25 o 
  -2   2   2      300.58      284.13     14.31 o 
  -1   2   2     3683.56     3941.40    132.66 o 
   0   2   2      881.35      952.23     38.50 o 
   1   2   2     4841.35     5104.63    119.13 o 
   2   2   2      266.51      284.11     16.28 o 
   3   2   2    22502.80    23132.49    713.02 o 
   4   2   2     3777.78     3978.44    121.58 o 
   5   2   2    19721.48    20108.97    616.61 o 
   6   2   2       28.06       25.32      5.07 o 
   7   2   2    22135.96    22056.69    585.90 o 
   8   2   2      191.48      168.46     22.04 o 
   9   2   2    14248.98    14498.13    427.81 o 
  10   2   2       46.54       41.15     29.49 o 
  11   2   2    10298.03    10347.07    462.20 o 
  12   2   2      828.63      769.89     79.52 o 
  13   2   2     5773.75     5970.01    296.33 o 
 -13   3   2       32.92       82.12     42.76 o 
 -12   3   2       58.05       48.14     38.18 o 
 -11   3   2      643.26      590.30     65.91 o 
 -10   3   2       16.91       49.23     45.54 o 
  -9   3   2     2116.03     2118.13    105.07 o 
  -8   3   2     1189.39     1100.92     64.11 o 
  -7   3   2     4541.73     4395.43    174.77 o 
  -6   3   2     2531.98     2545.09     87.63 o 
  -5   3   2    50137.06    50154.40   1377.81 o 
  -4   3   2      761.53      775.89     34.32 o 
  -3   3   2   101733.79   100705.23   2755.22 o 
  -2   3   2     1935.37     2006.10     51.73 o 
  -1   3   2    20901.13    21276.54    564.17 o 
   0   3   2     1000.54     1028.05     43.53 o 
   1   3   2    19534.91    19546.80    505.00 o 
   2   3   2     1414.26     1457.23     48.36 o 
   3   3   2    98471.08    97971.21   2430.31 o 
   4   3   2      891.02      891.63     36.35 o 
   5   3   2    47921.29    48362.87   1368.68 o 
   6   3   2     2619.65     2659.00     89.51 o 
   7   3   2     4912.34     4864.47    149.65 o 
   8   3   2     1200.25     1135.07     53.12 o 
   9   3   2     2526.87     2463.71     90.07 o 
  10   3   2       29.33       25.84     32.14 o 
  11   3   2      569.16      532.28     61.68 o 
  12   3   2       61.29       75.03     35.93 o 
  13   3   2       42.75       79.49     41.00 o 
 -13   4   2     5306.99     5572.19    284.40 o 
 -12   4   2       44.29       34.23     36.06 o 
 -11   4   2     5552.63     5627.11    231.62 o 
 -10   4   2     1911.50     1807.48     93.59 o 
  -9   4   2    12655.21    12815.12    459.86 o 
  -7   4   2    16499.26    16780.63    515.02 o 
  -6   4   2     1411.46     1370.16     51.84 o 
  -5   4   2     2143.95     2071.02     72.54 o 
  -4   4   2      824.94      849.44     35.27 o 
  -3   4   2    17854.36    18387.37    454.03 o 
  -2   4   2     1048.83     1097.59     42.24 o 
  -1   4   2     8793.77     8934.49    248.87 o 
   0   4   2        8.16       15.03     14.11 o 
   1   4   2     8113.66     8361.19    283.78 o 
   2   4   2     1114.29     1197.52     36.94 o 
   3   4   2    17363.84    17785.55    410.18 o 
   4   4   2      738.67      704.61     34.41 o 
   6   4   2     1211.47     1168.87     52.69 o 
   7   4   2    13947.27    13785.37    433.51 o 
   8   4   2     1098.89     1037.32     51.61 o 
   9   4   2    13261.17    13512.21    391.95 o 
  10   4   2     1817.86     1696.86     76.35 o 
  11   4   2     6375.85     6505.21    289.98 o 
  12   4   2       15.73        5.56     29.43 o 
  13   4   2     5256.50     5624.35    284.76 o 
 -13   5   2       56.85       83.38     90.00 o 
 -12   5   2       86.85       87.93     36.41 o 
 -11   5   2      603.71      530.20     46.41 o 
 -10   5   2      783.65      721.02     50.09 o 
  -9   5   2     3604.56     3377.90    144.93 o 
  -8   5   2      261.41      221.89     34.11 o 
  -7   5   2     5905.76     5477.26    209.42 o 
  -6   5   2      188.99      182.97     28.41 o 
  -5   5   2    14955.86    15065.88    475.41 o 
  -4   5   2     2228.45     2260.14     86.42 o 
  -3   5   2    56721.48    58112.09   1393.12 o 
  -2   5   2     4094.42     4104.34    121.72 o 
  -1   5   2    61139.37    61591.89   1630.73 o 
   0   5   2     1656.67     1626.75     55.53 o 
   1   5   2    55338.08    57062.68   1627.89 o 
   2   5   2     3762.14     3829.43    105.21 o 
   3   5   2    52724.16    54819.82   1262.32 o 
   4   5   2     1785.98     1844.46     52.31 o 
   5   5   2    18325.10    18218.84    477.22 o 
   6   5   2      393.08      336.53     32.98 o 
   7   5   2     5926.10     5646.65    178.11 o 
   8   5   2      361.74      341.61     31.44 o 
   9   5   2     3480.61     3387.18    122.52 o 
  10   5   2      810.88      738.40     49.01 o 
  11   5   2      749.64      737.96     59.88 o 
  12   5   2       81.98       75.36     34.96 o 
  13   5   2       62.80       51.43     81.43 o 
 -12   6   2      167.95      114.06     35.92 o 
 -11   6   2     6630.75     6749.76    224.09 o 
 -10   6   2      756.46      676.66     52.36 o 
  -9   6   2     8285.12     8465.33    277.31 o 
  -8   6   2     3211.61     3235.01    133.70 o 
  -7   6   2     7433.89     7620.38    263.38 o 
  -6   6   2      933.19      931.00     56.99 o 
  -5   6   2    14504.96    15011.19    490.16 o 
  -4   6   2       61.08       99.75     33.02 o 
  -2   6   2     1791.83     1833.75     66.12 o 
  -1   6   2      629.10      615.39     43.93 o 
   0   6   2      108.71      135.88     19.43 o 
   1   6   2      390.28      402.68     22.04 o 
   2   6   2     1857.06     1888.65     58.17 o 
   3   6   2     1379.27     1364.63     43.95 o 
   4   6   2      212.14      234.02     20.46 o 
   5   6   2    13574.56    13909.24    415.36 o 
   6   6   2      934.15      937.21     47.30 o 
   7   6   2     6738.04     6748.52    220.21 o 
   8   6   2     2920.85     2807.85    109.37 o 
   9   6   2     9299.23     9286.19    277.68 o 
  10   6   2     1004.93      976.96     56.19 o 
  11   6   2     6513.23     6545.75    220.68 o 
  12   6   2      350.44      266.59     50.52 o 
 -12   7   2      148.55      116.32     28.44 o 
 -11   7   2      150.77      120.26     30.81 o 
 -10   7   2      157.66      161.97     32.05 o 
  -9   7   2     2539.09     2434.88    102.49 o 
  -8   7   2      572.30      592.48     45.47 o 
  -7   7   2     7333.65     7116.67    280.57 o 
  -6   7   2      589.83      510.90     44.92 o 
  -5   7   2     6939.79     6886.78    247.42 o 
  -4   7   2     2410.26     2392.38     83.77 o 
  -3   7   2    13161.47    13137.71    401.08 o 
  -2   7   2     2188.26     2122.56     84.44 o 
  -1   7   2    54687.47    56752.14   1418.28 o 
   0   7   2     5430.48     5656.84    171.43 o 
   1   7   2    56454.30    59195.27   1573.21 o 
   2   7   2     2929.49     2897.70     78.11 o 
   3   7   2    14489.85    14881.42    358.44 o 
   4   7   2     1748.03     1702.25     71.25 o 
   5   7   2     6752.58     6726.54    209.43 o 
   6   7   2      620.62      616.87     38.51 o 
   7   7   2     8294.30     8159.04    241.78 o 
   8   7   2      689.64      663.10     44.44 o 
   9   7   2     2601.65     2477.33    100.08 o 
  10   7   2      160.57      136.60     27.60 o 
  11   7   2      146.79      132.12     29.18 o 
  12   7   2      141.56       72.93     54.88 o 
 -11   8   2     5402.14     5665.33    200.52 o 
 -10   8   2      721.90      659.95     52.31 o 
  -9   8   2     4545.49     4623.34    165.07 o 
  -8   8   2      719.58      699.29     50.36 o 
  -7   8   2     5269.85     5295.00    189.60 o 
  -6   8   2      128.16      130.11     25.66 o 
  -5   8   2     7161.03     7021.24    249.91 o 
  -4   8   2     2493.50     2405.15    104.97 o 
  -3   8   2     3663.20     3607.77    102.48 o 
  -2   8   2     2572.98     2517.70     79.79 o 
  -1   8   2      720.50      683.80     35.57 o 
   0   8   2       42.10       41.77     15.72 o 
   1   8   2     1010.64      955.93     44.17 o 
   2   8   2     2579.60     2480.93     87.96 o 
   3   8   2     2720.55     2826.50    163.08 o 
   4   8   2     2181.52     2051.36    123.70 o 
   5   8   2     6258.98     6353.33    301.47 o 
   6   8   2      210.92      235.01     46.78 o 
   7   8   2     6855.81     6976.43    282.62 o 
   8   8   2      873.25      835.48     80.64 o 
   9   8   2     4204.77     4536.13    233.59 o 
  10   8   2      663.54      599.87     75.88 o 
  11   8   2     5098.71     5641.50    283.49 o 
 -10   9   2       56.18       29.26     35.25 o 
  -9   9   2      593.84      532.54     75.27 o 
  -8   9   2      250.72      274.70     62.53 o 
  -7   9   2     3679.83     3681.51    205.36 o 
  -6   9   2     1617.26     1677.72     90.38 o 
  -5   9   2    10330.55    10271.16    367.00 o 
  -4   9   2     1527.25     1550.44     85.83 o 
  -3   9   2    12017.17    12139.58    360.01 o 
  -2   9   2     3785.95     3879.83    123.55 o 
  -1   9   2    12693.91    13205.83    392.12 o 
   0   9   2     3805.28     3998.20    132.58 o 
   1   9   2    13976.41    14156.23    393.51 o 
   2   9   2     3313.27     3370.55    120.30 o 
   3   9   2    13014.03    13190.18    521.07 o 
   4   9   2     2107.94     2123.00    117.95 o 
   5   9   2    10597.08    10591.38    447.96 o 
   6   9   2     1355.86     1276.19    102.84 o 
   7   9   2     4345.41     4222.23    210.03 o 
   8   9   2      267.75      307.29     56.07 o 
   9   9   2      676.22      634.75     77.47 o 
  10   9   2      103.54       91.83     41.06 o 
  -9  10   2     3151.57     3241.23    187.97 o 
  -8  10   2      972.82      922.60     92.92 o 
  -7  10   2     4110.02     4364.64    216.20 o 
  -6  10   2     1352.51     1342.79    104.34 o 
  -5  10   2     1807.82     1987.58    126.71 o 
  -4  10   2      362.74      401.96     59.09 o 
  -3  10   2     3284.83     3324.24    176.87 o 
  -2  10   2      588.10      547.02     38.93 o 
  -1  10   2     1049.94     1005.00     51.73 o 
   0  10   2      341.38      320.06     31.96 o 
   1  10   2      902.56      860.34     49.81 o 
   2  10   2      471.01      422.94     55.42 o 
   3  10   2     3564.03     3524.86    178.82 o 
   4  10   2      588.86      614.52     66.56 o 
   5  10   2     1871.91     1923.88    125.35 o 
   6  10   2     1208.31     1202.26     99.79 o 
   7  10   2     3610.20     3521.80    205.18 o 
   8  10   2      871.69      846.36     88.39 o 
   9  10   2     3216.33     3092.51    185.91 o 
  -8  11   2      391.26      383.23     69.65 o 
  -7  11   2     2076.55     2060.92    136.44 o 
  -6  11   2      895.21      956.82     93.25 o 
  -5  11   2     4780.15     4599.13    244.58 o 
  -4  11   2      826.89      853.33     84.37 o 
  -3  11   2     6467.42     6538.35    300.29 o 
  -2  11   2     3256.47     3434.07    176.87 o 
  -1  11   2     6173.54     6074.89    193.69 o 
   0  11   2     6975.30     7171.04    223.97 o 
   1  11   2     5904.94     6007.78    193.36 o 
   2  11   2     3189.30     3312.44    177.43 o 
   3  11   2     6412.22     6474.27    301.27 o 
   4  11   2     1084.88     1096.81     89.88 o 
   5  11   2     5484.32     5353.54    305.17 o 
   6  11   2     1072.52     1029.47     95.04 o 
   7  11   2     2134.84     1925.43    135.43 o 
   8  11   2      284.65      306.34     63.66 o 
  -7  12   2     2543.19     2595.08    162.36 o 
  -6  12   2     1528.05     1583.53    122.39 o 
  -5  12   2     1148.44     1142.64    101.80 o 
  -4  12   2      728.62      831.98     84.72 o 
  -3  12   2      715.34      614.79     71.75 o 
  -2  12   2      447.81      411.73     60.20 o 
  -1  12   2      338.94      355.35     37.37 o 
   0  12   2      110.75       97.18     26.54 o 
   1  12   2      302.36      248.20     50.50 o 
   2  12   2      365.95      341.24     87.86 o 
   3  12   2      516.48      522.00     69.97 o 
   4  12   2      808.82      806.46     85.15 o 
   5  12   2     1189.45     1287.50    107.73 o 
   6  12   2     1601.68     1632.63    125.01 o 
   7  12   2     2303.55     2263.42    150.99 o 
  -6  13   2      805.70      712.22    116.50 o 
  -5  13   2     1360.42     1313.85    113.36 o 
  -4  13   2     1952.36     2189.13    143.61 o 
  -3  13   2     2566.52     2590.02    160.54 o 
  -2  13   2     2200.73     2461.51    154.56 o 
  -1  13   2     4936.95     5251.00    246.01 o 
   0  13   2     2401.10     2339.91    139.72 o 
   1  13   2     4602.99     4659.12    243.20 o 
   2  13   2     2887.61     2978.70    271.37 o 
   3  13   2     2687.71     2914.22    167.86 o 
   4  13   2     2071.90     2251.65    147.92 o 
   5  13   2     1404.98     1394.85    116.45 o 
   6  13   2      688.62      667.22    115.13 o 
  -3  14   2      390.77      370.95     65.60 o 
  -2  14   2      510.69      514.49     70.87 o 
  -1  14   2       77.18       60.20     72.27 o 
   1  14   2       64.19       24.85     32.69 o 
   2  14   2      522.68      530.10     83.57 o 
   3  14   2      283.09      261.88     70.42 o 
   1   0   3    35042.66    35926.28   1160.70 o 
   2   0   3     1555.92     1663.17     46.53 o 
   3   0   3     3626.82     3450.21     91.69 o 
   4   0   3     1763.29     1729.16     44.53 o 
   5   0   3    15871.66    16197.95    353.79 o 
   6   0   3    20461.58    20826.27    453.74 o 
   7   0   3     9573.83     9641.99    217.46 o 
   8   0   3    13531.38    13677.72    370.07 o 
   9   0   3     1511.78     1481.67     57.34 o 
  10   0   3     3650.27     3784.37    221.69 o 
  11   0   3      103.76      126.11     40.83 o 
  12   0   3     2727.31     2744.37    161.75 o 
  13   0   3      255.69      250.71     55.70 o 
 -13   1   3     3157.99     3078.14    174.67 o 
 -12   1   3      239.45      242.10     51.00 o 
 -11   1   3     6361.31     6379.00    326.26 o 
 -10   1   3     1264.33     1134.18     87.32 o 
  -9   1   3     8404.07     8364.70    398.31 o 
  -8   1   3     4090.76     4004.47    152.71 o 
  -7   1   3    13385.83    13532.84    487.63 o 
  -6   1   3    10504.60    10712.51    294.54 o 
  -5   1   3    11350.15    11481.91    281.48 o 
  -4   1   3    13370.39    13592.64    349.12 o 
  -2   1   3    23314.56    23365.47    586.52 o 
  -1   1   3     2303.27     2388.46     90.71 o 
   0   1   3    34399.83    35273.79   1105.40 o 
   1   1   3     1848.78     1907.78     58.25 o 
   2   1   3    18896.34    19290.22    450.49 o 
   3   1   3     6565.70     6929.32    168.24 o 
   4   1   3    14133.83    14247.68    305.71 o 
   5   1   3    10567.82    10767.16    246.38 o 
   6   1   3    12019.61    12422.65    260.40 o 
   7   1   3    10651.80    10678.38    254.78 o 
   8   1   3     4165.39     4039.04    101.25 o 
   9   1   3     9403.52     9410.43    256.70 o 
  10   1   3     1317.53     1296.19     89.18 o 
  11   1   3     7291.91     7760.07    333.15 o 
  12   1   3      237.87      212.85     49.04 o 
  13   1   3     2736.68     2632.95    167.76 o 
 -13   2   3      256.11      292.11     58.37 o 
 -12   2   3     4325.07     4254.94    215.05 o 
 -11   2   3      948.02      854.72     80.74 o 
 -10   2   3     5139.35     5017.26    248.59 o 
  -8   2   3     7299.83     7264.19    263.49 o 
  -7   2   3     9176.60     9275.34    251.71 o 
  -6   2   3     7914.35     8280.56    269.33 o 
  -5   2   3    17439.32    17953.96    564.69 o 
  -4   2   3     4547.41     4485.78    161.73 o 
  -3   2   3    22738.43    22979.99    599.76 o 
  -2   2   3     7344.43     7535.78    251.98 o 
  -1   2   3    24236.71    24578.51    608.95 o 
   0   2   3      271.02      283.56     13.83 o 
   1   2   3    19778.95    19936.85    616.00 o 
   2   2   3     7665.35     7781.12    218.61 o 
   3   2   3    25313.86    25256.47    669.23 o 
   4   2   3     4872.83     4746.48    139.28 o 
   5   2   3    21644.50    21976.65    563.58 o 
   6   2   3     9602.35    10129.63    270.46 o 
   7   2   3     7576.36     7464.92    246.48 o 
   8   2   3     7472.70     7351.70    222.49 o 
   9   2   3     1083.06     1021.27     44.04 o 
  10   2   3     5150.44     5201.84    158.88 o 
  11   2   3     1112.33     1072.62     84.78 o 
  12   2   3     3580.79     3609.04    205.55 o 
  13   2   3      242.79      231.44     53.25 o 
 -13   3   3     2628.52     2856.44    172.54 o 
 -12   3   3      190.50      173.02     46.65 o 
 -11   3   3     2930.32     3046.65    177.00 o 
 -10   3   3      271.37      292.47     49.16 o 
  -9   3   3     6714.95     6805.48    240.05 o 
  -8   3   3     1560.08     1608.85     85.15 o 
  -7   3   3    10355.99    10548.88    302.07 o 
  -6   3   3    13118.19    13397.39    387.94 o 
  -5   3   3     5568.11     5406.67    163.39 o 
  -4   3   3    30732.27    31578.93    886.23 o 
  -3   3   3     2347.63     2182.26     57.31 o 
  -2   3   3    18903.40    18722.72    393.61 o 
  -1   3   3     2469.41     2447.88    122.05 o 
   0   3   3     5811.04     5538.17    183.17 o 
   1   3   3     3184.34     3161.10     78.98 o 
   2   3   3    21662.29    21187.23    546.80 o 
   3   3   3     1783.34     1635.60     62.13 o 
   4   3   3    31160.50    31459.75    879.09 o 
   5   3   3     5474.68     5274.24    161.80 o 
   6   3   3    13203.03    13364.85    385.68 o 
   7   3   3     9684.93     9787.00    299.36 o 
   8   3   3     1969.73     1948.15     73.38 o 
   9   3   3     6062.42     6021.45    198.95 o 
  10   3   3      187.27      219.37     42.74 o 
  11   3   3     3222.05     3340.56    113.88 o 
  12   3   3      195.46      164.03     44.89 o 
  13   3   3     2802.30     2704.88    167.11 o 
 -13   4   3      124.06       90.48     38.59 o 
 -12   4   3     3075.86     3047.37    182.44 o 
 -11   4   3      851.40      815.81     62.91 o 
 -10   4   3     5685.98     5702.17    215.39 o 
  -9   4   3     3016.63     3005.20    141.57 o 
  -8   4   3     3265.98     3207.10    145.57 o 
  -7   4   3     2656.14     2513.07    112.97 o 
  -6   4   3     3349.37     3276.71    117.14 o 
  -5   4   3    12407.82    12430.77    347.20 o 
  -4   4   3     8637.67     8643.11    289.53 o 
  -3   4   3    43692.04    44228.07    891.26 o 
  -2   4   3     1011.35      947.43     37.22 o 
  -1   4   3    14827.02    14691.34    505.46 o 
   0   4   3     8128.96     8474.23    277.46 o 
   1   4   3    16934.38    16682.29    442.07 o 
   2   4   3      920.48      903.36     30.26 o 
   3   4   3    44599.05    45320.80   1237.25 o 
   4   4   3     8258.79     8447.22    248.54 o 
   5   4   3    11364.13    11377.20    342.93 o 
   6   4   3     4139.29     4035.39    120.64 o 
   7   4   3     2782.36     2739.45     95.02 o 
   8   4   3     3953.23     3957.63    126.20 o 
   9   4   3     3694.82     3708.51    122.58 o 
  10   4   3     5341.10     5268.54    178.77 o 
  11   4   3      723.40      686.95     69.67 o 
  12   4   3     3211.19     3552.77    186.68 o 
  13   4   3      236.27      212.84     49.75 o 
 -12   5   3      114.95       93.17     38.93 o 
 -11   5   3     3441.39     3393.49    146.13 o 
 -10   5   3      767.97      736.81     60.77 o 
  -9   5   3     7248.99     7135.67    251.24 o 
  -8   5   3     2032.12     1946.57     97.37 o 
  -7   5   3     5034.04     4934.66    201.46 o 
  -6   5   3     7770.29     7674.81    255.73 o 
  -5   5   3      748.17      683.29     35.10 o 
  -4   5   3    11159.05    11075.75    336.28 o 
  -3   5   3     7618.46     7542.30    220.51 o 
  -2   5   3    21149.21    21613.05    650.89 o 
  -1   5   3     4344.91     4353.58    160.51 o 
   0   5   3    23891.63    23773.52    756.81 o 
   1   5   3     4890.12     4892.45    139.22 o 
   2   5   3    24326.80    24831.98    584.70 o 
   3   5   3     7479.03     7519.88    177.29 o 
   4   5   3    11662.39    11914.47    294.47 o 
   6   5   3     6662.18     6536.78    211.93 o 
   7   5   3     5705.09     5649.70    171.78 o 
   8   5   3     2093.89     2034.83     80.84 o 
   9   5   3     5943.01     6120.22    207.59 o 
  10   5   3      810.66      780.93     49.86 o 
  11   5   3     2937.87     2762.88    166.10 o 
  12   5   3      151.66      141.92     41.63 o 
 -12   6   3     1631.93     1731.87     87.88 o 
 -11   6   3      338.53      354.73     41.47 o 
 -10   6   3     2920.82     2973.59    141.92 o 
  -9   6   3     2861.92     2628.66    124.76 o 
  -8   6   3     5616.07     5640.79    210.50 o 
  -7   6   3     2957.16     2845.91    141.07 o 
  -6   6   3     6060.49     6162.01    212.07 o 
  -5   6   3    10173.83    10413.27    293.29 o 
  -4   6   3     2072.11     2134.31     67.15 o 
  -3   6   3    11127.97    10950.07    320.95 o 
  -2   6   3     1001.72      999.18     42.88 o 
  -1   6   3    27805.09    28927.18    827.99 o 
   0   6   3      532.31      564.34     35.10 o 
   1   6   3    29287.57    30656.98    826.74 o 
   3   6   3    11151.59    11309.43    260.01 o 
   5   6   3     9066.00     9204.54    288.56 o 
   6   6   3     5145.16     5147.51    173.65 o 
   7   6   3     4028.98     4087.74    125.44 o 
   8   6   3     5307.02     5167.29    174.54 o 
   9   6   3     2771.13     2721.99    104.96 o 
  10   6   3     3135.79     3235.41    119.73 o 
  11   6   3      241.57      233.77     37.62 o 
  12   6   3     1756.21     1831.89    121.97 o 
 -12   7   3       93.58       92.50     28.56 o 
 -11   7   3     3281.43     3506.46    139.16 o 
 -10   7   3     1684.79     1739.69     85.38 o 
  -9   7   3     3050.03     2976.73    136.36 o 
  -8   7   3     4395.40     4369.70    175.85 o 
  -7   7   3     2964.74     3018.04    127.18 o 
  -6   7   3      241.86      286.01     52.72 o 
  -5   7   3     6795.43     6661.21    246.00 o 
  -4   7   3     7537.34     7685.01    227.54 o 
  -3   7   3     1710.22     1714.09     66.72 o 
  -2   7   3    24831.23    24834.36    665.17 o 
  -1   7   3     3340.22     3457.37    106.16 o 
   0   7   3    14330.41    14334.27    469.16 o 
   1   7   3     2664.41     2768.09    118.41 o 
   2   7   3    21676.42    22525.40    654.31 o 
   3   7   3     1904.48     1880.71     66.62 o 
   4   7   3     7360.49     7477.88    326.47 o 
   5   7   3     6785.58     6825.66    297.77 o 
   7   7   3     2702.30     2590.56    120.69 o 
   8   7   3     4222.84     4085.41    170.57 o 
   9   7   3     2919.48     2927.34    134.13 o 
  10   7   3     1792.18     1918.72    124.23 o 
  11   7   3     3372.01     3569.54    194.58 o 
 -11   8   3      737.08      742.93     59.16 o 
 -10   8   3     2499.70     2577.62    112.30 o 
  -9   8   3      759.89      708.48     52.09 o 
  -8   8   3     3042.28     2995.29    116.23 o 
  -7   8   3     5560.09     5565.86    207.02 o 
  -6   8   3     1825.20     1843.42     88.66 o 
  -5   8   3     3914.08     3955.61    210.69 o 
  -4   8   3     2624.99     2519.61    149.22 o 
  -3   8   3     4698.43     4790.22    159.84 o 
  -2   8   3     3145.64     3174.04    109.64 o 
  -1   8   3    17172.03    17595.09    503.77 o 
   0   8   3      160.43      178.06     22.57 o 
   1   8   3    17194.82    17785.57    498.28 o 
   2   8   3     3313.66     3386.12    110.20 o 
   3   8   3     5833.75     6001.32    239.55 o 
   4   8   3     2455.97     2251.58    168.31 o 
   5   8   3     4662.75     4751.40    212.98 o 
   6   8   3     1455.64     1425.48    105.60 o 
   7   8   3     4586.28     4629.09    244.68 o 
   8   8   3     2740.07     2852.20    175.52 o 
   9   8   3      572.16      620.82     74.17 o 
  10   8   3     2803.74     2777.02    162.79 o 
  11   8   3      909.22      951.34     92.38 o 
 -10   9   3      389.21      413.00     57.44 o 
  -9   9   3     1123.39     1089.43     68.14 o 
  -8   9   3     1035.42      983.72     60.08 o 
  -7   9   3     4134.37     4297.37    214.99 o 
  -6   9   3     6209.14     6210.28    247.10 o 
  -5   9   3     5338.40     5486.56    212.55 o 
  -4   9   3     4922.24     5076.64    191.43 o 
  -3   9   3     1009.38     1004.35     44.80 o 
  -2   9   3     4700.15     4698.27    129.59 o 
  -1   9   3     3267.22     3376.48    101.60 o 
   0   9   3    11238.14    11605.61    337.68 o 
   1   9   3     3018.87     3128.50    111.52 o 
   2   9   3     3952.85     3995.30    140.23 o 
   3   9   3      991.91      959.24     77.83 o 
   4   9   3     4325.45     4519.71    229.44 o 
   5   9   3     5495.84     5441.96    297.47 o 
   6   9   3     6710.15     7133.34    308.66 o 
   7   9   3     3690.42     3717.29    205.40 o 
   8   9   3     1012.69     1049.17     93.50 o 
   9   9   3     1692.41     1732.82    115.04 o 
  10   9   3      287.74      300.79     58.31 o 
  -9  10   3      701.82      668.19     86.77 o 
  -8  10   3     1031.33     1070.58    101.46 o 
  -7  10   3     2100.53     1974.22    132.39 o 
  -6  10   3     1751.74     1825.06    125.80 o 
  -5  10   3     3375.09     3298.70    176.18 o 
  -3  10   3     7058.86     7040.03    318.82 o 
  -2  10   3     2591.72     2640.36     95.36 o 
  -1  10   3     2971.75     3017.73    116.53 o 
   0  10   3     5334.79     5470.90    175.15 o 
   1  10   3     3677.27     3788.66    121.09 o 
   2  10   3     2104.90     2182.84    136.03 o 
   3  10   3     6889.82     7184.73    458.19 o 
   4  10   3     1287.79     1216.58     94.01 o 
   5  10   3     3022.18     3012.35    171.91 o 
   6  10   3     1800.93     1929.46    127.09 o 
   7  10   3     2002.23     1901.46    130.12 o 
   8  10   3     1403.40     1311.26    106.93 o 
   9  10   3      877.15      929.53     94.73 o 
  -8  11   3      647.79      827.78     92.68 o 
  -7  11   3     1327.71     1388.11    127.79 o 
  -6  11   3     3671.66     3695.42    196.22 o 
  -5  11   3      566.72      584.17     73.12 o 
  -4  11   3     2933.21     3094.76    169.63 o 
  -3  11   3     3014.61     2989.95    173.29 o 
  -2  11   3     3064.29     3104.83    118.11 o 
  -1  11   3     2941.72     2991.80    110.78 o 
   0  11   3     2599.59     2697.34    103.07 o 
   1  11   3     3020.56     2953.26    128.75 o 
   2  11   3     3935.02     3880.96    182.37 o 
   3  11   3     3300.31     3555.49    180.65 o 
   4  11   3     2757.85     2843.96    165.58 o 
   5  11   3      539.09      634.62    130.81 o 
   6  11   3     3251.89     3230.91    189.88 o 
   7  11   3     1572.39     1515.55    141.14 o 
   8  11   3      881.47      728.96    117.08 o 
  -7  12   3     1090.05     1033.03    106.09 o 
  -6  12   3     1596.16     1561.16    121.24 o 
  -5  12   3     2335.18     2312.84    147.15 o 
  -4  12   3     1230.67     1279.27    105.41 o 
  -3  12   3     2810.62     2835.78    158.67 o 
  -2  12   3     1080.17     1204.04     92.84 o 
  -1  12   3     2513.02     2541.37     98.36 o 
   0  12   3     2600.29     2562.32    101.57 o 
   1  12   3     2091.18     2087.01    135.75 o 
   2  12   3      944.56     1005.25    107.92 o 
   3  12   3     2567.31     2533.70    157.45 o 
   4  12   3     1433.55     1500.82    112.97 o 
   5  12   3     2169.34     2232.12    147.47 o 
   6  12   3     1598.60     1567.24    123.67 o 
   7  12   3     1404.77     1431.22    114.14 o 
  -5  13   3      945.15      998.00     95.83 o 
  -4  13   3     1100.20     1205.16    102.85 o 
  -3  13   3     1674.44     1705.31    117.77 o 
  -2  13   3     1811.18     1913.42    122.97 o 
  -1  13   3     1049.53     1188.95     94.26 o 
   0  13   3     2951.23     3102.74    171.09 o 
   1  13   3     1155.80     1188.32     98.36 o 
   2  13   3     1601.87     1634.91    121.44 o 
   3  13   3     1531.30     1532.91    128.87 o 
   4  13   3     1086.07     1110.74    102.10 o 
   5  13   3      907.57      916.36     98.60 o 
  -2  14   3     1360.75     1436.34    106.81 o 
   0  14   3      341.30      404.23     99.94 o 
   1  14   3     2142.89     2202.92    142.66 o 
   2  14   3     1262.74     1235.82    108.94 o 
   0   0   4   149058.80   135276.55   7412.27 o 
   1   0   4        1.43       29.90     14.46 o 
   2   0   4    77252.25    76666.68   1886.57 o 
   3   0   4      417.94      448.34     19.31 o 
   4   0   4    24771.56    24580.67    612.38 o 
   5   0   4      831.07      793.34     30.34 o 
   6   0   4    14012.77    14152.43    359.51 o 
   7   0   4      196.86      208.90     17.19 o 
   8   0   4     7966.50     7913.87    279.74 o 
   9   0   4        6.58       36.68     52.27 o 
  10   0   4      985.70      923.69     76.98 o 
  11   0   4      135.63      136.33     40.67 o 
  12   0   4      227.00      220.57     50.20 o 
  13   0   4      176.01      177.73     49.26 o 
 -13   1   4       93.18       82.06     40.71 o 
 -12   1   4     6573.61     6863.41    329.49 o 
 -11   1   4     1021.67      924.23     81.75 o 
 -10   1   4    12605.00    13048.04    528.87 o 
  -9   1   4      239.59      234.00     42.48 o 
  -8   1   4    17320.54    17341.93    623.17 o 
  -7   1   4     1065.92      988.19     51.75 o 
  -6   1   4    19460.35    19431.51    512.14 o 
  -5   1   4     1980.30     2062.80     61.74 o 
  -4   1   4    18812.23    18775.69    413.67 o 
  -3   1   4      806.12      808.02     32.96 o 
  -2   1   4     3569.10     3500.14    119.11 o 
  -1   1   4       53.98       80.46     23.38 o 
   0   1   4    23712.61    24964.68    975.07 o 
   1   1   4       39.83       55.76     12.96 o 
   2   1   4     3439.78     3390.20     80.72 o 
   3   1   4      872.95      865.79     26.47 o 
   4   1   4    14523.29    14529.59    358.45 o 
   5   1   4     2131.75     2206.08     56.67 o 
   6   1   4    21492.73    21344.97    448.41 o 
   7   1   4     1005.54      966.84     34.15 o 
   8   1   4    19417.03    19353.64    414.53 o 
   9   1   4      219.88      215.01     24.17 o 
  10   1   4    11143.83    11608.25    334.18 o 
  11   1   4     1077.98     1067.21     86.45 o 
  12   1   4     6481.71     6858.80    328.43 o 
  13   1   4      109.49       95.74     41.97 o 
 -13   2   4        7.41        3.71     32.23 o 
 -12   2   4      208.62      237.37     51.60 o 
 -11   2   4      133.39      127.38     42.52 o 
 -10   2   4      468.48      475.95     61.35 o 
  -9   2   4      733.34      802.31     70.83 o 
  -8   2   4     5309.62     5123.71    263.57 o 
  -7   2   4     1801.84     1832.48     76.53 o 
  -6   2   4    22310.51    21852.68    693.65 o 
  -5   2   4     1212.85     1255.69     43.06 o 
  -4   2   4    33730.71    33912.03    956.60 o 
  -3   2   4      160.79      159.52     13.34 o 
  -2   2   4    69461.04    69283.65   2169.23 o 
  -1   2   4      308.37      294.01     29.81 o 
   0   2   4    79243.05    79341.48   2004.23 o 
   1   2   4      394.55      419.45     16.08 o 
   2   2   4    83470.36    84305.16   1674.07 o 
   3   2   4      310.29      280.06     17.63 o 
   4   2   4    34317.70    34497.07    951.52 o 
   5   2   4      976.65      949.76     42.73 o 
   6   2   4    20427.27    20459.26    499.99 o 
   7   2   4     1727.94     1631.77     51.07 o 
   8   2   4     6042.38     6027.30    142.06 o 
   9   2   4      814.15      809.87     43.24 o 
  10   2   4      664.26      660.50     39.61 o 
  11   2   4      143.16      144.31     40.01 o 
  12   2   4      151.50      134.35     41.98 o 
  13   2   4        7.81       17.06     32.58 o 
 -13   3   4      231.53      208.17     56.42 o 
 -12   3   4     6835.60     7012.96    341.94 o 
 -11   3   4     1528.17     1535.96    106.49 o 
 -10   3   4    10318.81    10271.40    450.13 o 
  -9   3   4       91.85       74.82     33.41 o 
  -8   3   4    12006.82    11950.45    403.64 o 
  -7   3   4      272.33      273.96     24.70 o 
  -6   3   4    12013.42    11685.29    368.34 o 
  -5   3   4     1663.36     1703.79     82.67 o 
  -4   3   4    18148.92    18307.58    462.58 o 
  -3   3   4      168.09      171.31     12.18 o 
  -2   3   4     6830.34     7036.46    200.44 o 
  -1   3   4      263.95      256.13     14.31 o 
   0   3   4     2823.56     2783.47     72.61 o 
   1   3   4      219.82      225.10     14.26 o 
   2   3   4     6479.05     6628.43    230.42 o 
   3   3   4      124.41      120.95     12.81 o 
   4   3   4    18361.62    18272.52    515.32 o 
   5   3   4     1574.26     1539.18     58.85 o 
   6   3   4    14090.79    13722.30    368.15 o 
   7   3   4      459.21      488.05     30.20 o 
   8   3   4    11325.32    11260.63    340.24 o 
   9   3   4      221.83      197.84     20.51 o 
  10   3   4     9706.92    10061.92    289.39 o 
  11   3   4     1319.06     1368.34     64.04 o 
  12   3   4     7030.08     7382.09    341.99 o 
  13   3   4      200.54      261.43     55.24 o 
 -13   4   4       33.49       81.69     41.73 o 
 -12   4   4       41.79       63.83     36.12 o 
 -11   4   4       33.38       31.07     32.25 o 
 -10   4   4      653.95      628.08     66.89 o 
  -9   4   4      937.82      905.16     72.93 o 
  -8   4   4     2619.13     2556.18    107.45 o 
  -7   4   4        9.97        7.16     19.79 o 
  -6   4   4    15685.86    15761.00    473.83 o 
  -5   4   4       85.21       94.79     15.44 o 
  -4   4   4    40143.03    40464.89   1188.74 o 
  -3   4   4     1245.35     1247.30     43.58 o 
  -2   4   4    44454.50    44047.63    917.44 o 
  -1   4   4     4228.46     4315.46    137.24 o 
   0   4   4    31673.77    32659.63   1032.84 o 
   1   4   4     3580.05     3579.45    115.32 o 
   2   4   4    40957.26    41130.56   1187.06 o 
   3   4   4     1398.61     1395.88     48.42 o 
   4   4   4    44541.78    44338.41   1180.21 o 
   5   4   4      132.92      166.51     17.91 o 
   6   4   4    17278.51    17091.58    471.49 o 
   7   4   4       79.50       66.31     17.55 o 
   8   4   4     2147.70     2057.73     84.10 o 
   9   4   4      849.98      818.60     47.57 o 
  10   4   4      677.51      622.44     51.88 o 
  11   4   4       48.94       44.07     19.60 o 
  12   4   4       71.40      101.00     35.78 o 
  13   4   4       46.14       73.82     38.20 o 
 -12   5   4     4327.04     4298.74    233.89 o 
 -11   5   4       33.39       28.35     32.01 o 
 -10   5   4     8520.55     8540.68    324.72 o 
  -9   5   4     2784.72     2825.67    125.15 o 
  -8   5   4    14832.80    14991.49    487.80 o 
  -7   5   4     1988.87     1930.98     93.09 o 
  -6   5   4    11485.79    11665.70    387.90 o 
  -5   5   4       68.95       71.17     17.56 o 
  -4   5   4     9125.65     9044.92    310.03 o 
  -3   5   4       59.20       60.54      9.81 o 
  -2   5   4     5487.57     5431.69    166.24 o 
  -1   5   4     1128.74     1224.35     52.71 o 
   0   5   4    10740.87    10852.52    355.62 o 
   1   5   4      977.34     1033.01     50.79 o 
   2   5   4     5680.45     5588.13    145.54 o 
   3   5   4      155.44      136.66     17.76 o 
   4   5   4    12313.84    12156.61    303.59 o 
   5   5   4      128.38      121.10     21.59 o 
   6   5   4    10754.15    10703.43    324.80 o 
   7   5   4     1860.14     1870.72     74.22 o 
   8   5   4    13282.26    13221.31    408.90 o 
   9   5   4     2581.72     2572.74    100.81 o 
  10   5   4     8848.88     9010.78    275.44 o 
  11   5   4       25.56        8.10     26.54 o 
  12   5   4     4303.63     4481.53    151.63 o 
 -12   6   4       32.46       22.93     21.95 o 
 -11   6   4      555.55      464.62     54.66 o 
 -10   6   4     1855.18     1793.05    102.22 o 
  -9   6   4      276.77      312.68     42.51 o 
  -8   6   4     3426.22     3263.89    141.47 o 
  -7   6   4        2.71       -2.09     21.35 o 
  -6   6   4     3660.28     3483.84    144.25 o 
  -5   6   4     1417.61     1388.74     57.84 o 
  -4   6   4    21588.72    21726.95    735.31 o 
  -3   6   4     4200.19     4010.40    132.08 o 
  -2   6   4    34387.13    34382.50    943.67 o 
  -1   6   4     3679.83     3838.36    153.55 o 
   0   6   4    31772.96    32647.30   1036.97 o 
   1   6   4     5207.56     5311.23    196.36 o 
   2   6   4    34025.96    33723.79    844.59 o 
   3   6   4     4494.51     4465.59    151.12 o 
   4   6   4    22676.56    23033.07    730.52 o 
   5   6   4     1324.82     1264.57     54.66 o 
   6   6   4     3643.97     3576.73    119.49 o 
   7   6   4       77.02       68.82     19.74 o 
   8   6   4     3286.68     3204.37    116.14 o 
   9   6   4      209.24      230.33     30.46 o 
  10   6   4     1910.51     2026.58     85.82 o 
  11   6   4      504.90      530.11     52.74 o 
  12   6   4       59.56       91.76     34.31 o 
 -11   7   4      515.18      463.98     47.52 o 
 -10   7   4     6067.42     6130.75    244.77 o 
  -9   7   4     1065.20     1056.23     73.56 o 
  -8   7   4     8226.01     8244.58    311.40 o 
  -7   7   4     1022.16      996.53     65.50 o 
  -6   7   4    11175.57    11331.36    394.18 o 
  -5   7   4      466.80      493.79     56.18 o 
  -4   7   4     5248.42     5028.30    150.95 o 
  -3   7   4      905.13      920.53     42.69 o 
  -2   7   4      591.29      556.89     32.35 o 
  -1   7   4     1524.51     1541.72     61.00 o 
   0   7   4       17.78       98.78     74.52 o 
   1   7   4     1571.85     1560.06     70.83 o 
   2   7   4      455.40      411.01     34.93 o 
   3   7   4      837.26      810.04     40.14 o 
   4   7   4     4391.18     4179.75    214.42 o 
   5   7   4      360.58      362.01     48.63 o 
   6   7   4    10593.54    10896.73    469.48 o 
   7   7   4      980.09     1012.61     81.76 o 
   8   7   4     8698.92     8716.37    375.21 o 
   9   7   4      978.67     1084.03     90.20 o 
  10   7   4     6106.33     6150.87    291.84 o 
  11   7   4      533.34      602.00     72.13 o 
 -11   8   4       29.38       46.63     22.64 o 
 -10   8   4      183.31      167.09     32.13 o 
  -9   8   4       27.87       -1.34     25.14 o 
  -8   8   4     3587.09     3379.71    149.36 o 
  -7   8   4     1693.83     1729.19     90.61 o 
  -6   8   4     7764.13     7689.07    345.82 o 
  -5   8   4     1503.98     1556.53    105.23 o 
  -4   8   4     8259.42     8266.01    236.43 o 
  -3   8   4     4627.13     4626.15    151.44 o 
  -2   8   4    17852.20    17800.18    539.61 o 
  -1   8   4     1493.81     1487.61     63.38 o 
   0   8   4    29262.64    29520.55    945.62 o 
   1   8   4     1762.93     1711.14     76.47 o 
   2   8   4    20224.13    20306.89    535.60 o 
   3   8   4     4891.96     5116.74    223.56 o 
   4   8   4     6991.48     6783.48    333.42 o 
   5   8   4     1640.77     1631.27    104.43 o 
   6   8   4     7405.78     7345.56    333.87 o 
   7   8   4     1591.51     1476.36    107.34 o 
   8   8   4     3566.03     3275.88    180.87 o 
   9   8   4       12.50       19.53     29.29 o 
  10   8   4      206.11      190.98     47.88 o 
  11   8   4       42.08       37.66     34.18 o 
 -10   9   4     3298.76     3433.53    138.07 o 
  -9   9   4      522.04      472.37     46.34 o 
  -8   9   4     2882.49     2804.14    134.36 o 
  -7   9   4      742.30      749.85    177.37 o 
  -6   9   4     4990.88     4869.39    276.82 o 
  -5   9   4     1241.35     1301.25     94.82 o 
  -4   9   4     6545.81     6390.65    282.94 o 
  -3   9   4     1426.78     1388.08     60.43 o 
  -2   9   4      768.10      775.95     42.27 o 
  -1   9   4        1.00        0.84     14.35 o 
   0   9   4       87.95       95.96     21.07 o 
   1   9   4       10.07       15.30     15.95 o 
   2   9   4      560.36      560.27     46.07 o 
   3   9   4     1410.77     1318.32     92.69 o 
   4   9   4     5800.30     5654.48    273.46 o 
   5   9   4     1210.47     1167.30     93.70 o 
   6   9   4     5000.50     4934.74    239.58 o 
   7   9   4      739.33      680.54     74.17 o 
   8   9   4     3069.04     2964.99    168.36 o 
   9   9   4      717.54      669.19     77.41 o 
  10   9   4     3210.79     3400.68    195.89 o 
  -9  10   4       92.42       77.58     41.50 o 
  -8  10   4      947.76      920.58     94.78 o 
  -7  10   4     1026.99      997.76     91.25 o 
  -6  10   4     6632.74     6561.63    304.10 o 
  -5  10   4     1977.36     1909.16    127.67 o 
  -4  10   4     8632.75     8523.51    372.78 o 
  -3  10   4      550.66      571.54     60.55 o 
  -2  10   4     8772.60     8741.22    268.20 o 
  -1  10   4     8084.05     8269.31    234.08 o 
   0  10   4    10739.97    10853.76    320.60 o 
   1  10   4     6801.15     6897.10    229.21 o 
   2  10   4     8862.73     9352.91    388.65 o 
   3  10   4      262.14      271.39     50.90 o 
   4  10   4     7971.57     8283.69    373.06 o 
   5  10   4     2253.98     2263.33    135.20 o 
   6  10   4     6497.13     6227.94    301.46 o 
   7  10   4     1175.26     1107.47     96.70 o 
   8  10   4     1198.73     1264.70    104.17 o 
   9  10   4      108.03       54.71     37.72 o 
  -8  11   4     2847.98     2812.12    168.67 o 
  -7  11   4     1524.61     1500.84    119.00 o 
  -6  11   4     1624.13     1538.85    117.34 o 
  -5  11   4     1306.17     1193.15    101.17 o 
  -4  11   4     1993.05     1722.37    121.00 o 
  -3  11   4       45.91      119.78     40.52 o 
  -2  11   4      969.90      943.83     53.73 o 
  -1  11   4       34.13       24.58     20.38 o 
   0  11   4      641.01      607.56     43.35 o 
   1  11   4       12.03        5.65     28.22 o 
   2  11   4      921.23      872.53     80.44 o 
   3  11   4       92.67      105.71     40.60 o 
   4  11   4     2321.85     2158.07    129.18 o 
   5  11   4     1334.36     1393.28    107.92 o 
   6  11   4     1590.28     1510.15    114.41 o 
   7  11   4     1496.88     1467.57    117.41 o 
   8  11   4     2689.81     2457.97    164.83 o 
  -7  12   4      250.86      285.75     63.32 o 
  -6  12   4     1083.30     1011.18     98.53 o 
  -5  12   4      697.91      719.46     81.12 o 
  -4  12   4     4803.60     4988.05    258.96 o 
  -3  12   4     2907.73     3016.79    168.15 o 
  -2  12   4     7088.67     7349.47    320.27 o 
  -1  12   4     2614.71     2739.94    107.30 o 
   0  12   4     4736.15     4846.69    190.10 o 
   1  12   4     2626.25     2879.53    159.50 o 
   2  12   4     6416.89     6559.76    318.04 o 
   3  12   4     2727.66     2877.61    167.64 o 
   4  12   4     5325.94     5621.10    267.65 o 
   5  12   4      712.01      747.84     93.90 o 
   6  12   4     1129.82      930.56     96.30 o 
   7  12   4      286.11      279.87     62.14 o 
  -5  13   4      762.01      805.53     88.39 o 
  -4  13   4      143.66      148.67     51.23 o 
  -3  13   4      479.51      440.66     64.17 o 
  -2  13   4      586.14      551.26     67.09 o 
  -1  13   4      273.67      320.26     53.94 o 
   0  13   4       46.23      100.07     36.65 o 
   1  13   4      321.14      271.18     54.15 o 
   2  13   4      540.26      400.64     66.46 o 
   3  13   4      319.26      262.45     57.69 o 
   4  13   4      134.34      139.82     49.74 o 
   5  13   4      661.24      713.84     90.70 o 
  -2  14   4     2563.13     2813.06    167.27 o 
   0  14   4     4261.54     4241.37    314.42 o 
   1  14   4     1616.76     1865.06    129.17 o 
   2  14   4     2828.57     2891.02    245.26 o 
   1   0   5    54592.59    54066.73   2091.39 o 
   2   0   5     5005.60     5099.70    175.03 o 
   3   0   5     2395.11     2341.59     66.55 o 
   4   0   5    12986.33    13338.25    337.46 o 
   5   0   5     4371.91     4248.07    115.74 o 
   6   0   5     6483.79     6237.66    166.32 o 
   7   0   5     7280.02     7308.27    194.59 o 
   8   0   5      722.60      711.98     47.07 o 
   9   0   5     2536.92     2417.65    105.95 o 
  10   0   5     7997.18     8389.98    379.02 o 
  11   0   5      534.75      498.45     62.62 o 
  12   0   5     4994.10     5131.40    259.65 o 
  13   0   5       53.66       57.91     38.99 o 
 -13   1   5     2794.26     2964.67    172.30 o 
 -12   1   5      459.83      414.82     62.83 o 
 -11   1   5     2660.71     2644.09    154.41 o 
 -10   1   5      507.74      517.41     58.11 o 
  -9   1   5     4648.18     4700.29    232.87 o 
  -8   1   5     5842.19     5763.97    202.49 o 
  -7   1   5     6686.63     6514.96    230.30 o 
  -6   1   5    11828.13    11745.33    309.00 o 
  -5   1   5     3800.09     3534.81     93.94 o 
  -4   1   5     4314.75     4197.67    146.26 o 
  -2   1   5    13687.37    13845.63    387.79 o 
  -1   1   5      701.69      688.64     40.89 o 
   0   1   5    52301.95    52846.27   2044.97 o 
   1   1   5      854.33      838.98     30.55 o 
   2   1   5    13722.50    13499.17    343.09 o 
   3   1   5      483.23      527.04     22.38 o 
   4   1   5     5482.54     5429.05    115.50 o 
   5   1   5     3448.36     3249.66     83.15 o 
   6   1   5    12562.15    12469.69    271.44 o 
   7   1   5     6486.17     6425.99    151.85 o 
   8   1   5     5163.98     5284.53    161.08 o 
   9   1   5     4949.82     4918.67    185.34 o 
  10   1   5      258.91      223.41     32.98 o 
  11   1   5     2535.87     2671.06    153.45 o 
  12   1   5      459.91      469.07     63.86 o 
  13   1   5     2554.91     2564.62    166.57 o 
 -13   2   5      203.69      181.35     45.57 o 
 -12   2   5     3905.41     4074.02    222.98 o 
 -11   2   5      530.76      495.20     61.52 o 
 -10   2   5     3851.09     3825.96    209.01 o 
  -9   2   5     1000.96      891.97     78.52 o 
  -8   2   5     6291.36     6340.61    227.49 o 
  -7   2   5     5368.01     5463.39    190.35 o 
  -6   2   5     4497.84     4397.81    151.32 o 
  -5   2   5    10859.33    10739.72    321.24 o 
  -3   2   5    20815.26    20782.52    571.01 o 
  -2   2   5     2351.58     2290.56    194.61 o 
  -1   2   5    10104.31     9831.01    571.37 o 
   0   2   5      199.81      173.78     17.86 o 
   1   2   5    10465.02    10331.99    268.84 o 
   2   2   5     3113.50     3194.62     73.97 o 
   3   2   5    19859.23    19908.04    440.36 o 
   4   2   5     1436.20     1360.87     40.18 o 
   5   2   5    11436.18    11429.19    250.60 o 
   6   2   5     3950.92     3845.22     99.91 o 
   7   2   5     5099.17     5023.75    126.20 o 
   8   2   5     6270.71     6255.59    151.88 o 
   9   2   5     1339.70     1303.02     54.31 o 
  10   2   5     4422.50     4411.56    135.85 o 
  11   2   5      486.33      432.14     58.54 o 
  12   2   5     4286.83     4527.11    226.93 o 
  13   2   5      238.11      203.92     52.90 o 
 -13   3   5     1774.69     1834.53    133.28 o 
 -12   3   5      184.56      114.12     43.39 o 
 -11   3   5     5208.82     5053.43    252.97 o 
 -10   3   5     2438.57     2402.57    139.15 o 
  -9   3   5     4908.06     4922.85    236.29 o 
  -8   3   5     2638.02     2492.25    124.33 o 
  -7   3   5     1505.34     1480.35    158.77 o 
  -6   3   5     2797.92     2795.51    108.04 o 
  -5   3   5      742.01      629.50     41.04 o 
  -4   3   5    23128.86    22776.02    663.92 o 
  -3   3   5     7794.21     7444.35    230.64 o 
  -2   3   5    22658.68    22303.28    704.96 o 
  -1   3   5    10918.17    11218.76    358.00 o 
   0   3   5     1588.57     1529.79     49.19 o 
   1   3   5    10341.38    11069.65    265.72 o 
   2   3   5    21593.86    21455.13    473.04 o 
   3   3   5     6376.30     6251.32    165.48 o 
   4   3   5    24853.82    24388.05    661.56 o 
   5   3   5      930.64      979.40     39.00 o 
   6   3   5     2741.15     2643.22     73.18 o 
   7   3   5     2183.86     2151.47     61.78 o 
   8   3   5     1965.47     1888.99     61.02 o 
   9   3   5     4593.50     4842.78    124.93 o 
  10   3   5     2365.90     2278.89     86.88 o 
  11   3   5     4882.43     5016.82    160.78 o 
  12   3   5      206.35      179.02     46.98 o 
  13   3   5     1843.42     1886.78    128.60 o 
 -12   4   5     1515.84     1470.03    109.99 o 
 -11   4   5      509.98      451.52     63.88 o 
 -10   4   5     4451.83     4595.58    213.23 o 
  -9   4   5     1423.44     1396.28     96.38 o 
  -8   4   5    10492.29    10828.90    483.80 o 
  -7   4   5     3516.80     3413.01    144.51 o 
  -6   4   5      919.80      895.40     44.36 o 
  -5   4   5    14487.17    14524.24    409.81 o 
  -4   4   5     1391.98     1228.93     38.24 o 
  -3   4   5    14992.04    14481.16    437.43 o 
  -2   4   5     8354.59     8001.21    211.32 o 
  -1   4   5     5652.89     5427.30    136.08 o 
   0   4   5      127.85      122.18     13.74 o 
   1   4   5     5747.64     5559.17    184.31 o 
   2   4   5     8552.61     8443.64    273.74 o 
   3   4   5    16648.77    16402.31    437.91 o 
   4   4   5      846.10      762.02     38.92 o 
   5   4   5    13561.60    13630.35    403.05 o 
   7   4   5     3630.25     3660.45    120.23 o 
   8   4   5    11194.35    11302.37    331.58 o 
   9   4   5     1464.86     1369.37     51.18 o 
  10   4   5     3769.29     3719.65    131.57 o 
  11   4   5      442.77      423.02     38.23 o 
  12   4   5     1246.49     1262.15     99.62 o 
 -12   5   5       71.28       68.49     41.97 o 
 -11   5   5     2781.70     2888.88    172.34 o 
 -10   5   5     2157.62     2105.59    130.05 o 
  -9   5   5     3539.63     3518.27    147.31 o 
  -8   5   5     1900.93     1841.40    103.76 o 
  -7   5   5     5466.24     5503.13    203.74 o 
  -6   5   5     4877.75     4772.49    154.13 o 
  -5   5   5     4264.82     4196.85    141.93 o 
  -4   5   5    14218.52    13996.58    378.23 o 
  -3   5   5     1202.09     1191.01     45.53 o 
  -2   5   5    11067.94    10487.64    237.72 o 
  -1   5   5      682.30      667.69     27.57 o 
   0   5   5     7914.39     7498.50    251.50 o 
   2   5   5    11222.05    10977.59    354.20 o 
   3   5   5     1666.44     1614.97     51.87 o 
   4   5   5    12162.02    11863.19    368.60 o 
   5   5   5     4730.56     4606.58    139.74 o 
   6   5   5     4883.19     4730.62    151.02 o 
   7   5   5     5079.97     5075.68    166.64 o 
   8   5   5     2542.45     2588.75     90.02 o 
   9   5   5     3111.25     3179.61    118.64 o 
  10   5   5     1979.42     1957.59     68.07 o 
  11   5   5     3032.64     3033.66    111.64 o 
  12   5   5       12.89       55.45     19.52 o 
 -12   6   5     2757.80     2896.14    175.38 o 
 -11   6   5      312.56      296.96     55.71 o 
 -10   6   5     3571.80     3595.57    159.22 o 
  -9   6   5     3494.10     3392.58    153.67 o 
  -8   6   5     2267.80     2139.61    104.14 o 
  -7   6   5     3549.12     3519.30    148.45 o 
  -6   6   5     6024.73     6103.74    234.07 o 
  -5   6   5     3554.35     3467.82    118.08 o 
  -4   6   5     1897.21     1767.97     89.10 o 
  -3   6   5     4970.34     4818.23    114.84 o 
  -2   6   5     2238.82     2254.24     59.72 o 
  -1   6   5    15432.08    15294.10    494.45 o 
   0   6   5     1996.74     1973.77     81.77 o 
   1   6   5    15447.79    15103.88    494.22 o 
   2   6   5     1622.35     1693.47    146.69 o 
   3   6   5     4912.24     4794.36    213.68 o 
   4   6   5     2497.52     2394.96     76.45 o 
   5   6   5     3481.84     3412.48    113.63 o 
   6   6   5     6453.27     6380.52    195.04 o 
   7   6   5     3480.78     3485.07    120.88 o 
   8   6   5     1899.22     1983.46     81.96 o 
   9   6   5     3565.13     3629.93    128.23 o 
  10   6   5     3310.95     3558.29    131.20 o 
  11   6   5      423.69      389.94     45.83 o 
  12   6   5     2637.91     2868.69    152.30 o 
 -11   7   5     2085.57     2145.85    118.10 o 
 -10   7   5       43.92       77.12     31.48 o 
  -9   7   5     3337.45     3329.30    155.24 o 
  -8   7   5     3813.34     3726.05    155.01 o 
  -7   7   5     3608.14     3705.88    153.23 o 
  -6   7   5     6626.83     6818.44    255.06 o 
  -5   7   5     5287.05     5198.34    247.99 o 
  -4   7   5     2482.67     2420.52     89.58 o 
  -3   7   5     2946.40     2949.53    101.24 o 
  -2   7   5     6693.99     6476.85    185.00 o 
  -1   7   5      836.16      795.07     63.15 o 
   0   7   5    20842.61    20868.71    673.64 o 
   2   7   5     5604.97     5318.97    207.20 o 
   4   7   5     3291.70     3309.41    207.08 o 
   5   7   5     5228.81     5179.76    238.85 o 
   6   7   5     6568.04     6800.60    303.64 o 
   7   7   5     3157.91     3280.07    178.82 o 
   8   7   5     3286.94     3168.63    179.82 o 
   9   7   5     3519.53     3831.44    191.10 o 
  10   7   5       81.19       75.14     35.63 o 
  11   7   5     2179.06     2134.46    137.16 o 
 -11   8   5      250.98      258.43     48.81 o 
 -10   8   5     1850.71     1900.71    111.44 o 
  -9   8   5     1238.18     1244.64     81.40 o 
  -8   8   5     1938.98     1875.29    100.60 o 
  -7   8   5     3763.23     3769.49    198.75 o 
  -6   8   5     4213.79     4208.39    208.47 o 
  -5   8   5     3320.49     3365.15    245.17 o 
  -4   8   5     4350.18     4373.05    141.97 o 
  -3   8   5     8504.32     8589.98    255.49 o 
  -2   8   5      462.46      482.47     32.30 o 
  -1   8   5     5759.39     5450.29    173.69 o 
   0   8   5      863.84      900.77     53.00 o 
   1   8   5     5512.76     5679.19    200.79 o 
   2   8   5      223.23      297.64     33.37 o 
   3   8   5     7867.81     8151.95    503.97 o 
   4   8   5     4183.54     4303.55    206.61 o 
   5   8   5     3891.33     3982.52    186.87 o 
   6   8   5     3672.27     3760.15    197.97 o 
   7   8   5     3592.81     3493.52    188.77 o 
   8   8   5     1670.97     1758.58    120.98 o 
   9   8   5     1189.31     1106.02     95.77 o 
  10   8   5     2288.54     2370.43    191.89 o 
  11   8   5      434.62      394.82     63.98 o 
 -10   9   5      541.48      492.71     49.81 o 
  -9   9   5     1769.90     1771.59    103.78 o 
  -8   9   5     1168.79     1165.40    101.21 o 
  -7   9   5     1631.73     1688.43    125.30 o 
  -6   9   5     3173.07     3185.32    169.91 o 
  -5   9   5      699.22      683.75     71.00 o 
  -4   9   5     4762.48     4743.18    233.62 o 
  -3   9   5     3880.77     3887.01    128.98 o 
  -2   9   5     5691.55     5789.40    188.74 o 
  -1   9   5     3325.12     3324.46    108.61 o 
   0   9   5     5832.75     5732.07    208.22 o 
   1   9   5     2560.00     2598.07    120.35 o 
   2   9   5     6751.36     6582.67    274.19 o 
   3   9   5     3685.68     3618.65    187.32 o 
   4   9   5     4770.02     4898.04    230.75 o 
   5   9   5      869.82      882.37     75.90 o 
   6   9   5     2543.44     2652.17    158.89 o 
   7   9   5     2021.15     1973.49    125.64 o 
   8   9   5     1108.99      951.93     90.60 o 
   9   9   5     1942.33     1853.23    127.64 o 
  10   9   5      491.16      491.76     72.57 o 
  -9  10   5      597.20      614.01     80.35 o 
  -8  10   5     1924.65     1865.88    135.52 o 
  -7  10   5     1988.08     1957.69    133.92 o 
  -6  10   5     1475.63     1491.46    108.15 o 
  -5  10   5     4993.96     4979.68    244.15 o 
  -4  10   5     1721.07     1662.65    110.55 o 
  -3  10   5     4368.08     4279.14    147.03 o 
  -2  10   5     1375.46     1404.63     65.12 o 
  -1  10   5     2922.29     2950.02    108.91 o 
   0  10   5      878.18      910.90     50.51 o 
   1  10   5     3005.81     3099.29    110.00 o 
   2  10   5     1460.05     1543.27    100.76 o 
   3  10   5     4657.02     4741.34    219.92 o 
   4  10   5     1558.88     1599.46    110.89 o 
   5  10   5     4863.92     4792.47    288.22 o 
   6  10   5     1266.65     1148.26     99.19 o 
   7  10   5     2068.56     2128.30    137.32 o 
   8  10   5     2115.52     2316.63    143.89 o 
   9  10   5      584.35      544.15     77.90 o 
  -8  11   5     1047.64     1156.13    106.83 o 
  -7  11   5     1307.53     1416.33    115.81 o 
  -6  11   5     1288.25     1166.64    101.52 o 
  -5  11   5     1791.63     1700.33    118.87 o 
  -4  11   5     3855.28     3659.38    187.53 o 
  -3  11   5      932.06      862.30     76.57 o 
  -2  11   5     4796.82     4994.73    164.23 o 
  -1  11   5     2283.85     2345.94     95.35 o 
   0  11   5     1126.39     1097.85     57.93 o 
   1  11   5     2619.18     2729.43    157.02 o 
   2  11   5     4599.19     4748.21    236.34 o 
   3  11   5      600.79      609.03     71.18 o 
   4  11   5     3256.81     3257.32    184.85 o 
   5  11   5     1972.77     1790.93    123.10 o 
   6  11   5     1464.89     1414.38    108.40 o 
   7  11   5     1608.80     1597.41    121.64 o 
   8  11   5     1180.93     1198.06    111.33 o 
  -7  12   5      879.61      903.60     97.24 o 
  -6  12   5      754.49      771.54     89.62 o 
  -5  12   5     2488.49     2336.40    145.22 o 
  -4  12   5      291.09      343.97     59.24 o 
  -3  12   5     1321.65     1285.39    102.69 o 
  -2  12   5     1401.86     1503.20    106.83 o 
  -1  12   5     3612.05     3519.75    131.36 o 
   0  12   5     1797.86     1914.17     97.72 o 
   1  12   5     4073.65     3996.86    195.45 o 
   2  12   5     1396.85     1551.91    111.05 o 
   3  12   5     1486.39     1552.63    111.57 o 
   4  12   5      382.79      435.26     66.77 o 
   5  12   5     2045.19     1965.64    141.19 o 
   6  12   5      819.66      935.61     97.16 o 
   7  12   5      880.11      961.42    101.30 o 
  -5  13   5     1047.04     1119.43    105.67 o 
  -4  13   5     1545.29     1545.29    116.68 o 
  -3  13   5      866.66      897.72     88.79 o 
  -2  13   5     1396.38     1347.17    100.07 o 
  -1  13   5     1030.91     1133.61     94.43 o 
   0  13   5     2724.36     2711.95    156.82 o 
   1  13   5     1005.09     1156.43     97.39 o 
   2  13   5     1085.68     1036.89     97.33 o 
   3  13   5     1147.59     1251.11    103.00 o 
   4  13   5     1664.64     1663.42    125.07 o 
   5  13   5     1179.75     1185.09    109.13 o 
   0  14   5      535.86      536.64     70.46 o 
   1  14   5     1513.60     1545.70    116.06 o 
   0   0   6      101.05      170.26     32.14 o 
   1   0   6     4703.08     4688.00    196.22 o 
   2   0   6      281.97      313.23     22.39 o 
   3   0   6     5836.77     5616.72    168.09 o 
   4   0   6      501.63      523.06     23.73 o 
   5   0   6     7163.85     7094.45    186.58 o 
   6   0   6       19.17       30.08     12.98 o 
   7   0   6    21906.13    22028.77    555.65 o 
   8   0   6      369.75      361.37     34.62 o 
   9   0   6    15347.70    15656.09    533.17 o 
  10   0   6       50.14       93.22     36.09 o 
  11   0   6     7029.21     7207.88    338.45 o 
  12   0   6      211.11      204.94     47.36 o 
  13   0   6     5295.74     5224.13    269.65 o 
 -13   1   6        4.25      -23.17     32.37 o 
 -12   1   6      227.11      208.05     49.79 o 
 -11   1   6      463.51      419.94     60.18 o 
 -10   1   6      311.29      262.24     48.85 o 
  -9   1   6     3380.30     3278.04    132.70 o 
  -8   1   6      366.92      329.34     33.09 o 
  -7   1   6     7967.49     7912.31    276.20 o 
  -6   1   6     1903.76     1912.90     68.73 o 
  -5   1   6    19316.06    18727.04    514.52 o 
  -4   1   6      747.48      723.43     34.53 o 
  -3   1   6    51319.42    50472.63   1428.30 o 
  -2   1   6      135.87      129.09     16.20 o 
  -1   1   6    64143.45    63459.15   2661.89 o 
   0   1   6       85.34      112.23     18.59 o 
   1   1   6    73751.27    72506.18   2201.54 o 
   2   1   6      121.24       86.75     11.16 o 
   3   1   6    51994.34    51821.59   1266.88 o 
   4   1   6      847.66      864.40     31.85 o 
   5   1   6    17926.17    17474.12    455.11 o 
   6   1   6     1818.01     1823.56     60.35 o 
   7   1   6     7762.67     7785.43    209.36 o 
   8   1   6      357.78      379.59     36.28 o 
   9   1   6     3151.40     3168.79    133.79 o 
  10   1   6      353.98      376.98     39.48 o 
  11   1   6      494.85      469.91     61.27 o 
  12   1   6      221.63      215.37     50.21 o 
  13   1   6        8.30        5.53     31.95 o 
 -13   2   6     4886.25     5241.64    272.11 o 
 -12   2   6      933.15      878.38     85.55 o 
 -11   2   6     8608.31     8831.81    409.89 o 
 -10   2   6      304.61      267.13     49.08 o 
  -9   2   6    10869.10    11041.63    487.68 o 
  -8   2   6      830.32      737.09     48.37 o 
  -7   2   6    11352.71    11307.37    420.18 o 
  -6   2   6      335.90      384.34     30.97 o 
  -5   2   6    19464.91    19294.74    518.25 o 
  -4   2   6     2704.05     2576.57     88.88 o 
  -3   2   6    11657.77    11846.69    317.20 o 
  -2   2   6       51.92       39.04     12.08 o 
  -1   2   6     4044.20     4107.66    197.39 o 
   0   2   6      585.78      628.20     32.34 o 
   1   2   6     5009.46     5110.01    142.17 o 
   2   2   6       31.95       36.70     12.18 o 
   3   2   6    10047.20    10367.90    243.60 o 
   4   2   6     2881.65     2877.20     71.01 o 
   5   2   6    17873.73    17361.19    399.16 o 
   6   2   6      263.89      288.60     19.44 o 
   7   2   6    12661.96    12927.59    281.39 o 
   8   2   6      855.17      827.22     34.30 o 
   9   2   6    11196.49    11261.41    313.86 o 
  10   2   6      275.78      248.81     28.20 o 
  11   2   6     8713.58     9113.90    407.73 o 
  12   2   6      864.72      854.45     82.68 o 
  13   2   6     4861.56     5214.29    270.06 o 
 -13   3   6       32.50        5.55     34.86 o 
 -12   3   6       60.99       56.78     39.46 o 
 -11   3   6      103.74       48.00     39.25 o 
 -10   3   6       61.41       31.08     29.68 o 
  -9   3   6     1134.71     1026.55     84.59 o 
  -8   3   6      524.42      564.24     76.07 o 
  -7   3   6    14199.75    14267.16    467.15 o 
  -6   3   6     1232.19     1206.35     59.58 o 
  -5   3   6    26662.19    26532.43    873.55 o 
  -3   3   6    22268.25    21810.94    724.10 o 
  -2   3   6      534.91      547.91     32.58 o 
  -1   3   6    58817.05    60136.00   1872.73 o 
   0   3   6     2407.47     2503.27     92.86 o 
   1   3   6    58476.95    59501.30   1383.65 o 
   2   3   6      437.46      458.03     19.80 o 
   3   3   6    22648.71    22612.61    487.66 o 
   4   3   6      350.69      344.52     18.89 o 
   5   3   6    26412.10    26527.03    580.15 o 
   6   3   6     1152.95     1165.49     40.74 o 
   7   3   6    13361.50    13498.33    310.98 o 
   8   3   6      653.52      617.88     30.77 o 
   9   3   6     1263.75     1198.43     50.33 o 
  10   3   6       83.55       82.49     20.66 o 
  11   3   6       59.39       46.69     19.94 o 
  12   3   6       63.09       81.30     36.94 o 
  13   3   6       51.91       70.32     39.21 o 
 -12   4   6      118.89      117.04     44.67 o 
 -11   4   6     8781.45     8838.87    399.89 o 
 -10   4   6      595.68      570.13     63.23 o 
  -9   4   6     8487.70     8462.36    365.22 o 
  -8   4   6      959.05      907.83     77.11 o 
  -7   4   6     9575.12     9801.31    360.28 o 
  -6   4   6     1724.28     1749.51     83.53 o 
  -5   4   6    13075.74    13149.71    457.40 o 
  -4   4   6       81.14       87.78     12.72 o 
  -3   4   6     6158.85     5725.96    203.63 o 
  -2   4   6     1476.95     1478.99     59.93 o 
  -1   4   6     1320.80     1309.50     55.94 o 
   0   4   6     1077.31     1120.70     35.92 o 
   1   4   6     1265.29     1291.41     41.35 o 
   2   4   6     1265.33     1249.00     38.61 o 
   3   4   6     6529.91     5992.48    139.03 o 
   4   4   6       29.30       26.78      9.89 o 
   5   4   6    13886.33    13808.07    331.24 o 
   6   4   6     1973.83     2014.94     58.69 o 
   7   4   6    10749.59    10770.45    243.49 o 
   8   4   6     1029.94     1022.22     41.42 o 
   9   4   6     7689.82     7783.60    192.98 o 
  10   4   6      432.78      380.87     35.77 o 
  11   4   6     8349.85     8400.73    254.18 o 
  12   4   6       41.70       57.03     19.71 o 
 -12   5   6       16.24       17.96     32.41 o 
 -11   5   6      650.96      645.41     75.16 o 
 -10   5   6      425.66      376.83     58.19 o 
  -9   5   6     2647.31     2663.91    144.07 o 
  -8   5   6      735.09      759.70     70.93 o 
  -7   5   6     3745.50     3758.74    200.09 o 
  -6   5   6      136.25      115.45     20.25 o 
  -5   5   6    16570.33    16611.67    475.29 o 
  -4   5   6     1250.44     1189.53     58.97 o 
  -3   5   6    40999.99    40794.63   1102.41 o 
  -2   5   6     3179.69     3205.68     93.90 o 
  -1   5   6    30400.02    30254.05    731.00 o 
   0   5   6     2807.00     2867.04     88.45 o 
   1   5   6    26784.93    26556.86    731.89 o 
   2   5   6     3322.19     3248.42    114.99 o 
   3   5   6    38971.51    38281.01   1099.14 o 
   4   5   6     1115.91     1073.78     45.71 o 
   5   5   6    16573.96    16101.88    467.36 o 
   6   5   6       97.52       86.65     17.97 o 
   7   5   6     4233.62     4205.44    135.83 o 
   8   5   6      790.40      771.22     37.45 o 
   9   5   6     2352.71     2261.48     74.09 o 
  10   5   6      371.22      372.55     29.62 o 
  11   5   6      612.40      623.46     45.96 o 
  12   5   6       23.12       20.37     15.27 o 
 -12   6   6       89.78       58.15     36.70 o 
 -11   6   6     4533.12     4563.09    239.97 o 
 -10   6   6      351.13      341.69     57.97 o 
  -9   6   6    10989.49    11159.40    503.76 o 
  -8   6   6     3218.02     3052.49    140.22 o 
  -7   6   6    11378.66    11412.34    388.39 o 
  -6   6   6      466.19      488.50     44.63 o 
  -5   6   6     3282.82     3288.02    132.49 o 
  -4   6   6      236.71      235.39     27.97 o 
  -3   6   6     4200.26     3922.45    117.53 o 
  -2   6   6     1551.89     1480.42     46.03 o 
  -1   6   6     3027.48     2871.92     80.36 o 
   0   6   6      104.95      116.54     24.73 o 
   1   6   6     2826.26     2675.76    132.28 o 
   2   6   6     1841.66     1773.90    106.37 o 
   3   6   6     5225.27     4946.91    195.22 o 
   4   6   6       72.40       80.29     27.36 o 
   6   6   6      324.67      315.55     46.67 o 
   7   6   6    10282.36    10043.99    452.93 o 
   8   6   6     3176.68     3342.50    168.60 o 
   9   6   6    11228.95    11560.54    484.66 o 
  10   6   6      449.57      446.50     41.57 o 
  11   6   6     4696.71     4514.96    210.81 o 
  12   6   6      138.79      117.63     32.56 o 
 -11   7   6      273.37      261.99     56.55 o 
 -10   7   6      127.88      124.69     38.70 o 
  -9   7   6     3467.82     3216.62    147.88 o 
  -8   7   6      171.90      126.21     33.23 o 
  -7   7   6     3585.70     3384.40    141.70 o 
  -6   7   6      863.74      837.44     77.00 o 
  -5   7   6     7907.72     7955.73    348.21 o 
  -4   7   6     5232.79     5012.76    190.01 o 
  -3   7   6    20461.58    20419.99    580.85 o 
  -2   7   6     2690.94     2635.47     72.73 o 
  -1   7   6    24914.12    24841.31    803.21 o 
   0   7   6      236.32      226.61     27.80 o 
   1   7   6    24965.65    25272.18    981.47 o 
   2   7   6     3117.70     2880.42    136.06 o 
   3   7   6    20582.60    20558.28    814.20 o 
   4   7   6     5283.92     5142.27    230.97 o 
   5   7   6     8063.82     8123.05    347.61 o 
   6   7   6      714.86      735.57     69.20 o 
   7   7   6     2867.83     2757.34    160.63 o 
   8   7   6       62.18       60.31     58.64 o 
   9   7   6     3270.54     3207.74    176.61 o 
  10   7   6       95.09       77.72     35.98 o 
  11   7   6      271.73      240.31     42.30 o 
 -10   8   6     1104.04     1087.32     81.60 o 
  -9   8   6     3655.60     3594.15    167.47 o 
  -8   8   6      495.28      440.91     50.65 o 
  -7   8   6     6183.29     6121.34    297.36 o 
  -6   8   6      434.50      460.95     61.14 o 
  -5   8   6     6662.27     6549.68    297.74 o 
  -4   8   6     1786.25     1739.46     72.03 o 
  -3   8   6     1530.40     1406.90     62.52 o 
  -2   8   6      413.60      381.72     31.32 o 
  -1   8   6      614.93      638.49     45.85 o 
   0   8   6       70.62       64.59     21.22 o 
   1   8   6      885.69      905.35     68.02 o 
   2   8   6      483.43      468.32     50.42 o 
   3   8   6     1647.62     1596.83     96.43 o 
   4   8   6     1996.43     1869.04    109.74 o 
   5   8   6     6192.68     6062.03    284.13 o 
   6   8   6      316.11      268.76     48.85 o 
   7   8   6     6248.81     6177.58    287.50 o 
   8   8   6      378.05      392.44     59.09 o 
   9   8   6     4113.98     4156.68    208.26 o 
  10   8   6     1250.40     1287.08    104.14 o 
 -10   9   6       73.78       35.94     32.03 o 
  -9   9   6      482.89      433.91     76.71 o 
  -8   9   6      600.51      559.21     91.75 o 
  -7   9   6     7103.21     6891.26    326.39 o 
  -6   9   6     3379.83     3468.18    188.30 o 
  -5   9   6     7334.97     7100.98    324.66 o 
  -4   9   6      631.39      728.78     69.15 o 
  -3   9   6     5798.94     5712.96    184.78 o 
  -2   9   6     2628.56     2681.86     94.11 o 
  -1   9   6    17173.20    17258.51    508.76 o 
   0   9   6     5125.78     5152.44    198.44 o 
   1   9   6    18049.61    18386.89    584.57 o 
   2   9   6     2148.90     1991.76    128.88 o 
   3   9   6     6028.86     6048.96    267.30 o 
   4   9   6      462.92      512.54     89.03 o 
   5   9   6     6821.78     6740.68    312.80 o 
   6   9   6     3433.72     3394.19    182.82 o 
   7   9   6     6810.36     6651.70    315.62 o 
   8   9   6      496.14      510.62     70.99 o 
   9   9   6      370.21      316.82     60.80 o 
  10   9   6      111.43      111.73     62.63 o 
  -9  10   6     2413.72     2560.00    172.58 o 
  -8  10   6      622.60      568.71     83.26 o 
  -7  10   6     1685.98     1682.52    125.46 o 
  -6  10   6     2147.01     2254.13    141.05 o 
  -5  10   6     4024.28     3957.04    210.90 o 
  -4  10   6      463.36      394.83     58.19 o 
  -3  10   6     1565.69     1546.71     69.88 o 
  -2  10   6       76.83       90.80     21.93 o 
  -1  10   6      122.68      111.23     22.89 o 
   0  10   6       25.88       32.16     20.99 o 
   1  10   6      212.46      171.82     39.05 o 
   2  10   6       24.65       66.25     33.15 o 
   3  10   6     1622.12     1692.89    108.41 o 
   4  10   6      691.15      676.13     69.04 o 
   5  10   6     4101.51     4134.33    208.77 o 
   6  10   6     2206.56     2165.61    138.94 o 
   7  10   6     2109.36     2042.11    162.47 o 
   8  10   6      716.04      822.52     87.34 o 
   9  10   6     2314.13     2450.31    159.39 o 
  -8  11   6      499.74      447.83     71.98 o 
  -7  11   6     1280.86     1430.28    156.82 o 
  -6  11   6      530.05      566.11    100.72 o 
  -5  11   6     5481.58     5102.81    355.14 o 
  -4  11   6     1386.43     1461.45    144.35 o 
  -3  11   6     7928.55     8013.84    501.44 o 
  -2  11   6     2636.28     2944.95    119.38 o 
  -1  11   6     5716.05     5549.03    181.57 o 
   0  11   6     4240.49     4260.64    145.76 o 
   1  11   6     5663.94     5616.60    261.70 o 
   2  11   6     2202.07     2133.20    142.56 o 
   3  11   6     7664.60     7646.81    350.69 o 
   4  11   6     1330.01     1322.45    104.86 o 
   5  11   6     4864.93     4882.96    248.89 o 
   6  11   6      523.73      511.07     71.57 o 
   7  11   6     1360.84     1214.85    107.61 o 
   8  11   6      500.41      419.84     71.68 o 
  -6  12   6      679.27      715.08     85.31 o 
  -5  12   6      499.82      502.52     72.37 o 
  -4  12   6      377.16      387.29     60.41 o 
  -3  12   6      671.15      678.38     74.27 o 
  -2  12   6      145.65      136.49     43.00 o 
  -1  12   6      399.48      362.78     38.34 o 
   0  12   6      136.76      136.63     39.42 o 
   1  12   6      386.92      356.23     57.10 o 
   2  12   6      211.46      247.08     50.34 o 
   3  12   6      800.34      728.17     79.77 o 
   4  12   6      244.95      262.13     56.46 o 
   5  12   6      797.37      742.79     84.19 o 
   6  12   6      781.23      828.89     96.24 o 
  -4  13   6     2481.35     2554.28    159.78 o 
  -3  13   6     3755.08     3715.02    203.66 o 
  -2  13   6     1718.86     1913.31    130.34 o 
  -1  13   6     3931.28     4013.30    165.67 o 
   0  13   6     1176.26     1197.28     97.23 o 
   1  13   6     3787.68     3768.16    205.36 o 
   2  13   6     2106.81     2333.74    143.05 o 
   3  13   6     3585.49     3996.38    214.74 o 
   4  13   6     2422.23     2572.64    164.35 o 
   1   0   7    65094.19    66603.45   2578.62 o 
   2   0   7      219.95      178.61     18.54 o 
   3   0   7     8760.69     8904.90    260.39 o 
   4   0   7     3479.98     3286.64    106.31 o 
   5   0   7     9684.29     9626.18    250.12 o 
   6   0   7    11725.51    11555.77    298.52 o 
   7   0   7    14098.47    14370.88    487.45 o 
   8   0   7     9560.77     9614.23    337.15 o 
   9   0   7      938.44      913.99     57.60 o 
  10   0   7     5039.88     5022.72    245.45 o 
  11   0   7      140.40      120.96     39.22 o 
  12   0   7     2999.44     2995.19    173.19 o 
  13   0   7        5.95       54.07     37.75 o 
 -13   1   7     3286.37     3483.14    204.38 o 
 -12   1   7      496.74      509.36     68.48 o 
 -11   1   7     7003.28     6903.43    336.22 o 
 -10   1   7      442.31      459.24     60.18 o 
  -9   1   7     4554.06     4553.71    171.85 o 
  -8   1   7     3204.47     3168.76    135.42 o 
  -7   1   7     6815.39     6871.15    258.26 o 
  -6   1   7    11713.97    11690.60    315.56 o 
  -5   1   7    18808.89    19273.98    529.64 o 
  -4   1   7     9085.75     8945.54    258.44 o 
  -3   1   7     1531.62     1351.91     51.26 o 
  -2   1   7    30837.92    31418.52   1066.04 o 
  -1   1   7      395.64      400.31     30.85 o 
   0   1   7    57312.43    57891.29   2243.54 o 
   2   1   7    34318.01    34847.10   1068.11 o 
   3   1   7     1382.14     1374.21     45.33 o 
   4   1   7     8645.38     8657.58    228.60 o 
   5   1   7    17600.08    17917.52    467.91 o 
   6   1   7     9892.44     9904.40    276.65 o 
   7   1   7     7470.38     7513.40    196.61 o 
   8   1   7     3677.72     3651.14    138.95 o 
   9   1   7     4345.51     4194.30    170.57 o 
  10   1   7      644.51      569.91     47.45 o 
  11   1   7     7253.90     7429.15    337.76 o 
  12   1   7      459.72      446.66     65.13 o 
  13   1   7     3567.73     3691.50    205.14 o 
 -13   2   7      195.55      163.18     51.79 o 
 -12   2   7     3609.01     3628.64    204.63 o 
 -11   2   7      320.30      299.63     54.78 o 
 -10   2   7     5851.53     5934.53    271.28 o 
  -9   2   7     1160.66     1090.75     83.46 o 
  -8   2   7     6605.53     6588.66    263.54 o 
  -7   2   7     3624.64     3734.61    138.04 o 
  -6   2   7     5093.07     4995.44    240.63 o 
  -5   2   7    15880.22    16108.83    457.09 o 
  -4   2   7     9271.41     9436.64    254.16 o 
  -3   2   7    26412.38    26603.35    903.72 o 
  -2   2   7     4104.18     3890.44    176.40 o 
  -1   2   7    30448.95    31883.03   1333.01 o 
   0   2   7     4995.33     5148.01    305.85 o 
   1   2   7    34276.66    35437.91    946.14 o 
   2   2   7     4374.93     4357.02    127.86 o 
   3   2   7    28298.82    28812.63    699.29 o 
   4   2   7     7574.43     7916.59    223.36 o 
   5   2   7    15297.14    15756.42    405.47 o 
   6   2   7     5556.08     5635.62    132.57 o 
   7   2   7     3294.22     3281.69    102.55 o 
   8   2   7     7722.48     7920.46    204.27 o 
   9   2   7     1104.25     1004.44     62.32 o 
  10   2   7     5103.08     5256.15    211.22 o 
  11   2   7      269.75      232.90     35.50 o 
  12   2   7     3522.06     3731.19    201.08 o 
  13   2   7      195.09      147.30     47.50 o 
 -12   3   7      225.11      258.86     56.90 o 
 -11   3   7     3122.86     3241.40    185.51 o 
 -10   3   7      840.76      763.39     74.99 o 
  -9   3   7    12148.28    11902.74    532.23 o 
  -8   3   7     1970.96     2022.89     89.86 o 
  -7   3   7     8774.76     8872.05    326.77 o 
  -6   3   7     6922.43     6972.00    247.93 o 
  -5   3   7      828.94      691.07     43.42 o 
  -4   3   7    33230.22    33750.01    941.16 o 
  -3   3   7    12036.95    12009.31    398.44 o 
  -2   3   7    19937.21    19866.83    682.68 o 
  -1   3   7     2857.99     2666.15    137.88 o 
   0   3   7     6924.44     7101.42    237.04 o 
   1   3   7     3529.26     3454.77    100.61 o 
   2   3   7    21016.29    21695.74    496.63 o 
   3   3   7    11750.80    12001.55    268.50 o 
   4   3   7    32452.33    33188.07    725.95 o 
   5   3   7      701.55      668.29     28.92 o 
   6   3   7     6772.88     6888.48    164.62 o 
   7   3   7     9467.97     9626.76    219.20 o 
   8   3   7     1842.52     1818.39     59.55 o 
   9   3   7    11930.82    12362.98    343.37 o 
  10   3   7      826.93      847.10     49.07 o 
  11   3   7     3328.27     3332.12    144.99 o 
  12   3   7      130.20      149.75     44.28 o 
 -12   4   7     3167.77     3289.10    198.54 o 
 -11   4   7      785.35      720.85     80.40 o 
 -10   4   7     4471.37     4417.99    226.71 o 
  -9   4   7     2227.97     2155.12    130.29 o 
  -8   4   7     5582.38     5547.72    244.93 o 
  -7   4   7     1568.51     1514.19     78.28 o 
  -6   4   7     4899.79     4980.79    192.10 o 
  -5   4   7    10572.43    10917.09    383.88 o 
  -4   4   7     5177.32     5119.32    202.94 o 
  -3   4   7    33901.58    34085.83   1086.53 o 
  -2   4   7    10110.38    10168.29    324.45 o 
  -1   4   7    15526.13    15496.96    484.67 o 
   0   4   7     1627.45     1815.04     62.42 o 
   1   4   7    14104.60    14661.27    395.12 o 
   2   4   7     9102.49     9178.44    260.65 o 
   3   4   7    32417.92    33390.64    729.71 o 
   4   4   7     6235.49     6328.52    141.86 o 
   5   4   7    11107.23    11342.27    255.97 o 
   6   4   7     5169.21     5333.63    129.87 o 
   7   4   7     1748.58     1715.29     55.15 o 
   8   4   7     4807.70     4755.24    126.61 o 
   9   4   7     2069.48     2049.25     67.21 o 
  10   4   7     4326.15     4352.07    144.12 o 
  11   4   7      800.39      834.07     51.57 o 
  12   4   7     3390.77     3569.32    124.61 o 
 -12   5   7       93.62       76.98     41.06 o 
 -11   5   7     3499.96     3396.73    186.28 o 
 -10   5   7     1209.91     1212.24     96.66 o 
  -9   5   7     5375.76     5426.34    272.61 o 
  -8   5   7     3388.98     3207.49    170.37 o 
  -7   5   7     7715.55     7644.16    353.66 o 
  -6   5   7     5570.95     5639.29    212.77 o 
  -5   5   7     4361.12     4218.10    211.87 o 
  -4   5   7     8979.23     9055.31    380.48 o 
  -3   5   7     2068.71     1959.58    189.94 o 
  -2   5   7    18315.98    18623.32    502.84 o 
  -1   5   7     4496.88     4191.36    148.00 o 
   0   5   7    21244.55    21325.19    554.39 o 
   1   5   7     4255.38     4094.51    123.03 o 
   2   5   7    16851.29    17116.61    424.36 o 
   3   5   7     2862.14     2779.07     71.52 o 
   4   5   7     8867.46     8891.82    207.22 o 
   5   5   7     4971.48     4870.38    118.81 o 
   6   5   7     5817.02     5842.92    143.90 o 
   7   5   7     7790.60     7877.30    189.15 o 
   8   5   7     3153.47     3083.61     89.86 o 
   9   5   7     5645.73     5679.63    146.20 o 
  10   5   7     1095.64     1067.46     53.72 o 
  11   5   7     2959.09     3133.91    116.45 o 
  12   5   7       51.26       28.75     25.73 o 
 -11   6   7      117.17      146.76     47.77 o 
 -10   6   7     4222.98     4016.32    221.68 o 
  -9   6   7     1316.76     1261.37     98.26 o 
  -8   6   7     4019.07     4023.84    247.99 o 
  -7   6   7     5878.71     6082.99    280.81 o 
  -6   6   7     7656.40     7644.20    326.59 o 
  -5   6   7     6036.54     6146.87    274.92 o 
  -4   6   7     6267.10     6298.10    284.36 o 
  -3   6   7     8827.15     8966.92    367.85 o 
  -2   6   7     3112.48     3232.05    119.52 o 
  -1   6   7    21210.34    21223.10    523.61 o 
   0   6   7      419.37      397.19     26.90 o 
   1   6   7    19104.92    18781.05    524.25 o 
   2   6   7     4463.06     4504.69    120.82 o 
   3   6   7     8354.46     8154.97    356.12 o 
   4   6   7     6827.73     6656.37    281.74 o 
   5   6   7     6179.47     6234.26    272.72 o 
   6   6   7     7092.62     7238.30    322.65 o 
   7   6   7     5790.31     5726.02    180.35 o 
   8   6   7     3722.72     3691.92    129.43 o 
   9   6   7     1331.83     1264.41     65.65 o 
  10   6   7     4374.71     4276.51    145.44 o 
  11   6   7      141.34      127.34     32.50 o 
 -11   7   7     3174.27     3446.80    206.36 o 
 -10   7   7      782.91      715.81     79.75 o 
  -9   7   7     3181.61     3179.83    177.94 o 
  -8   7   7     2917.09     2960.75    167.09 o 
  -7   7   7     3807.95     3761.55    190.72 o 
  -6   7   7     5237.78     5210.75    244.46 o 
  -5   7   7     6812.43     6625.78    249.31 o 
  -4   7   7     4266.21     4189.57    165.03 o 
  -3   7   7     1803.89     1760.34     71.17 o 
  -2   7   7    10936.75    10985.13    248.03 o 
  -1   7   7     1045.75     1018.16     44.67 o 
   0   7   7    20739.30    21030.54    550.44 o 
   1   7   7     1005.34      987.45     69.28 o 
   2   7   7    10677.28    10577.01    447.40 o 
   3   7   7     1788.99     1813.81    102.16 o 
   4   7   7     4310.36     4304.43    199.81 o 
   5   7   7     7287.80     7241.19    305.13 o 
   6   7   7     4639.79     4550.95    226.42 o 
   7   7   7     3227.12     2999.84    169.80 o 
   8   7   7     2796.18     2905.99    161.62 o 
   9   7   7     3069.50     3077.23    116.78 o 
  10   7   7      805.75      822.18     56.85 o 
  11   7   7     3629.20     3870.80    160.44 o 
 -10   8   7     2212.90     2318.93    153.00 o 
  -9   8   7      596.29      517.29     67.19 o 
  -8   8   7     3524.54     3471.07    198.15 o 
  -7   8   7     3705.26     3482.48    189.53 o 
  -6   8   7     2830.81     2824.19    161.76 o 
  -5   8   7     5421.22     5141.12    249.06 o 
  -4   8   7     2906.84     2767.74    117.31 o 
  -3   8   7     5171.64     5187.24    171.22 o 
  -2   8   7     2988.59     3038.12    108.36 o 
  -1   8   7    11412.49    11513.66    289.70 o 
   0   8   7     3271.83     3198.49    155.68 o 
   1   8   7    12813.45    12581.10    487.05 o 
   2   8   7     3160.59     3178.41    154.69 o 
   3   8   7     5837.76     5732.27    245.95 o 
   4   8   7     2716.63     2491.04    140.46 o 
   5   8   7     4916.16     4994.92    238.38 o 
   6   8   7     2914.38     2782.83    154.97 o 
   7   8   7     3344.51     3196.40    176.88 o 
   8   8   7     3563.76     3573.57    190.09 o 
   9   8   7      613.28      533.20     70.44 o 
  10   8   7     2329.58     2477.29    103.96 o 
  -9   9   7     1806.98     1849.12    201.43 o 
  -8   9   7     1729.23     1558.46    121.63 o 
  -7   9   7     2654.06     2564.52    160.54 o 
  -6   9   7     3351.67     3250.42    181.85 o 
  -5   9   7     3572.41     3584.00    182.99 o 
  -4   9   7     8217.28     8030.98    248.66 o 
  -3   9   7     3460.46     3425.10    118.99 o 
  -2   9   7     6743.37     6574.99    205.61 o 
  -1   9   7      193.99      201.62     20.13 o 
   0   9   7     3168.45     3175.95    129.16 o 
   1   9   7      261.11      245.35     41.84 o 
   2   9   7     6700.29     6440.62    290.33 o 
   3   9   7     3295.32     3182.44    169.64 o 
   4   9   7     8212.65     8173.50    356.39 o 
   5   9   7     3116.59     2936.27    169.77 o 
   6   9   7     3284.23     3207.37    174.78 o 
   7   9   7     2811.85     2739.60    157.98 o 
   8   9   7     1520.07     1524.30    114.77 o 
   9   9   7     2025.02     2165.06    140.09 o 
  -8  10   7     1898.34     2000.13    146.63 o 
  -7  10   7     1027.87      983.68     94.49 o 
  -6  10   7     1436.98     1474.78    112.59 o 
  -5  10   7     3284.56     3312.06    176.80 o 
  -4  10   7     2061.52     2047.56    129.55 o 
  -3  10   7     5633.09     5751.53    184.15 o 
  -2  10   7     3986.09     4087.94    134.81 o 
  -1  10   7     4447.27     4358.45    149.83 o 
   0  10   7     2830.83     2831.16    121.02 o 
   1  10   7     4696.92     4626.40    214.50 o 
   2  10   7     3301.94     3291.92    185.77 o 
   3  10   7     5363.75     5375.84    261.69 o 
   4  10   7     2091.26     2131.52    130.79 o 
   5  10   7     2913.00     2853.08    167.92 o 
   6  10   7     1684.50     1502.51    112.06 o 
   7  10   7     1133.83     1099.00     97.47 o 
   8  10   7     2051.43     2053.26    139.89 o 
  -7  11   7     1915.39     1894.51    188.96 o 
  -6  11   7     2406.50     2427.51    210.39 o 
  -5  11   7     1070.11     1155.99    135.59 o 
  -4  11   7     3403.50     3292.07    252.08 o 
  -3  11   7      692.35      732.28    103.83 o 
  -2  11   7     3776.40     3852.23    155.84 o 
  -1  11   7     2107.10     2129.75    100.48 o 
   0  11   7     3703.62     3737.51    153.09 o 
   1  11   7     1979.43     2024.84    125.22 o 
   2  11   7     4025.29     3861.31    197.86 o 
   3  11   7      819.50      745.37     76.28 o 
   4  11   7     3096.98     3119.68    176.72 o 
   5  11   7     1123.08     1039.65     96.07 o 
   6  11   7     2308.80     2287.00    148.67 o 
   7  11   7     2010.40     2071.25    139.79 o 
  -6  12   7     1889.74     1949.23    136.50 o 
  -5  12   7     1799.97     1730.09    176.50 o 
  -4  12   7     1305.70     1283.40    142.99 o 
  -3  12   7     2662.67     2671.05    151.06 o 
  -2  12   7     1205.67     1178.83     75.65 o 
  -1  12   7     3045.66     3119.26    113.53 o 
   0  12   7     1785.03     1903.79    121.07 o 
   1  12   7     2433.56     2400.96    155.11 o 
   2  12   7     1381.22     1357.94    102.97 o 
   3  12   7     2247.90     2273.37    146.58 o 
   4  12   7     1396.24     1331.65    107.72 o 
   5  12   7     1907.41     2150.90    221.79 o 
   6  12   7     1961.27     1894.68    132.58 o 
  -4  13   7     1180.27     1196.68    101.90 o 
  -3  13   7      645.32      617.49     76.48 o 
  -2  13   7     1717.96     1618.77    116.16 o 
  -1  13   7     1109.60     1240.41     94.96 o 
   0  13   7     3910.54     4100.41    212.68 o 
   1  13   7     1262.07     1341.75    103.01 o 
   2  13   7     1774.83     1794.23    122.36 o 
   3  13   7      678.04      826.31     87.44 o 
   4  13   7     1023.33      844.42     96.05 o 
   0   0   8   109509.44   110452.10   6034.97 o 
   1   0   8       21.48       17.30     16.80 o 
   2   0   8    62748.84    62907.61   2015.57 o 
   3   0   8     1074.92     1023.28     49.91 o 
   4   0   8    37771.50    37614.98   1057.08 o 
   5   0   8     1917.66     2017.29     74.20 o 
   6   0   8    13878.24    13869.71    356.56 o 
   7   0   8      873.43      833.06     52.12 o 
   8   0   8     3546.38     3563.68    144.06 o 
   9   0   8      475.18      405.58     40.34 o 
  10   0   8     2392.48     2316.42    107.53 o 
  11   0   8      663.50      636.39     71.43 o 
  12   0   8        1.36       15.59     31.16 o 
 -12   1   8     7048.16     7244.96    354.64 o 
 -11   1   8      473.43      476.76     63.02 o 
 -10   1   8    11339.45    11589.43    535.44 o 
  -9   1   8       67.65       52.23     22.50 o 
  -8   1   8    17106.04    17381.45    587.81 o 
  -7   1   8      452.42      475.62     39.32 o 
  -6   1   8    14951.47    14768.08    403.70 o 
  -5   1   8      808.14      835.72     39.46 o 
  -4   1   8    10986.93    11007.93    313.51 o 
  -3   1   8     1288.76     1298.28     60.64 o 
  -2   1   8     7612.46     7960.74    283.11 o 
  -1   1   8      123.07      122.03     22.68 o 
   0   1   8     1124.99     1263.14     86.11 o 
   1   1   8      132.04      130.34     26.98 o 
   2   1   8     8467.20     8987.95    349.84 o 
   3   1   8     1402.10     1436.10     47.60 o 
   4   1   8    10362.73    10456.36    276.63 o 
   5   1   8      737.24      710.60     33.12 o 
   6   1   8    13299.06    13084.40    355.18 o 
   7   1   8      390.54      406.07     26.54 o 
   8   1   8    17249.71    17326.16    587.57 o 
   9   1   8       90.68       69.43     23.13 o 
  10   1   8    12473.92    12766.48    432.09 o 
  11   1   8      487.44      489.86     62.91 o 
  12   1   8     7144.51     7588.15    353.74 o 
 -12   2   8        6.22       21.64     33.97 o 
 -11   2   8       54.72       59.41     33.86 o 
 -10   2   8      329.39      304.71     54.08 o 
  -9   2   8      161.75      122.59     38.88 o 
  -8   2   8     8019.17     8247.99    276.51 o 
  -7   2   8      623.10      583.39     44.47 o 
  -6   2   8    16721.38    17262.98    577.02 o 
  -5   2   8      884.40      867.20     41.49 o 
  -4   2   8    26240.69    26077.97    756.68 o 
  -3   2   8      119.93      120.59     18.51 o 
  -2   2   8    62311.48    63607.14   2027.20 o 
  -1   2   8      691.16      754.03     47.40 o 
   0   2   8    73691.58    75395.22   2919.14 o 
   1   2   8      568.54      597.55     36.49 o 
   2   2   8    61716.27    63050.06   1738.33 o 
   3   2   8       37.56       38.54     11.07 o 
   4   2   8    26981.78    27291.02    671.89 o 
   5   2   8      887.82      853.25     36.98 o 
   6   2   8    16649.92    17072.85    438.79 o 
   7   2   8      656.05      635.41     33.31 o 
   8   2   8     7054.07     7224.40    206.87 o 
   9   2   8      219.39      225.98     33.18 o 
  10   2   8      415.26      414.51     42.43 o 
  11   2   8       76.46       55.55     23.39 o 
  12   2   8       19.30       40.24     33.88 o 
 -12   3   8     7211.28     7271.82    365.21 o 
 -11   3   8      610.52      599.42     71.51 o 
 -10   3   8    10241.40     9989.49    448.14 o 
  -9   3   8      142.59      134.01     39.06 o 
  -8   3   8     9273.83     9197.40    336.97 o 
  -7   3   8       99.47      101.72     23.71 o 
  -6   3   8    19243.62    19361.45    666.13 o 
  -5   3   8     2050.03     2009.54     94.25 o 
  -4   3   8    15372.95    15496.04    479.36 o 
  -3   3   8      506.15      506.06     33.06 o 
  -2   3   8     2881.32     2831.54    125.93 o 
  -1   3   8     1366.35     1398.18     71.28 o 
   0   3   8     1070.82     1124.03     65.17 o 
   1   3   8     1182.59     1229.35     49.40 o 
   2   3   8     2708.09     2679.52     89.80 o 
   3   3   8      444.26      473.36     25.00 o 
   4   3   8    13425.15    13798.06    369.12 o 
   5   3   8     2315.68     2378.46     64.55 o 
   6   3   8    19946.83    20202.93    442.31 o 
   7   3   8      170.40      184.31     19.43 o 
   8   3   8     9804.18     9712.03    225.26 o 
   9   3   8       69.45       74.13     24.00 o 
  10   3   8     9880.58     9912.95    356.72 o 
  11   3   8      480.67      486.41     49.20 o 
  12   3   8     7654.36     8001.25    361.86 o 
 -12   4   8       81.20      123.47     45.17 o 
 -11   4   8      217.13      224.12     51.43 o 
 -10   4   8      557.60      540.03     68.20 o 
  -9   4   8      874.61      940.50     83.80 o 
  -8   4   8     3298.59     3180.18    190.52 o 
  -7   4   8      998.51      982.19     62.98 o 
  -6   4   8    14876.65    15024.03    498.07 o 
  -5   4   8      713.27      693.71     86.49 o 
  -4   4   8    32078.33    32665.20   1021.57 o 
  -3   4   8     1880.38     1910.71     77.96 o 
  -2   4   8    35669.84    36401.98   1198.23 o 
  -1   4   8     2821.19     2875.46    134.44 o 
   0   4   8    41803.79    42675.71   1178.42 o 
   1   4   8     2984.68     2913.19     94.60 o 
   2   4   8    36098.89    37494.64    868.96 o 
   3   4   8     1655.06     1757.00     52.62 o 
   4   4   8    30112.07    30944.65    686.55 o 
   5   4   8      373.68      345.06     22.51 o 
   6   4   8    14433.86    14355.05    330.00 o 
   7   4   8     1288.45     1299.93     45.29 o 
   8   4   8     3943.19     3962.55    103.97 o 
   9   4   8      972.63      979.45     43.30 o 
  10   4   8      652.76      689.64     45.72 o 
  11   4   8      195.96      158.60     29.84 o 
  12   4   8       55.78       59.41     23.92 o 
 -11   5   8      100.67       94.39     43.47 o 
 -10   5   8    10475.54    10611.82    468.94 o 
  -9   5   8     1067.31      970.33     86.12 o 
  -8   5   8    14002.35    14030.34    613.72 o 
  -7   5   8     2289.17     2149.75    137.10 o 
  -6   5   8     6979.51     6920.67    264.93 o 
  -5   5   8      311.32      304.68     38.84 o 
  -4   5   8     9121.77     8860.44    396.08 o 
  -3   5   8     1322.78     1249.85     56.84 o 
  -2   5   8     4832.97     4731.36    161.52 o 
  -1   5   8      555.83      768.58     42.90 o 
   0   5   8        1.90       12.93     14.84 o 
   1   5   8      673.75      669.96     35.87 o 
   2   5   8     4191.08     4005.66    128.83 o 
   3   5   8      979.35      914.86     46.57 o 
   4   5   8     9742.59     9614.54    261.18 o 
   5   5   8      277.12      277.82     28.14 o 
   6   5   8     7868.42     7615.37    178.76 o 
   7   5   8     2543.48     2509.06     73.49 o 
   8   5   8    14013.19    14216.10    355.12 o 
   9   5   8     1053.92     1007.58     50.20 o 
  10   5   8     9787.87     9868.17    397.72 o 
  11   5   8       75.72      107.94     31.22 o 
 -11   6   8      227.82      205.34     53.58 o 
 -10   6   8     1160.46     1036.66     93.21 o 
  -9   6   8      177.60      174.80     47.74 o 
  -8   6   8     3393.09     3274.78    187.93 o 
  -7   6   8      207.97      160.00     41.78 o 
  -6   6   8     5396.05     5346.34    255.45 o 
  -5   6   8     1447.93     1440.07     86.32 o 
  -4   6   8    20883.85    21167.38    858.98 o 
  -3   6   8     5451.09     5687.50    260.13 o 
  -2   6   8    30218.98    30350.57    830.41 o 
  -1   6   8     1456.12     1410.15     70.48 o 
   0   6   8    23990.57    24515.85    638.96 o 
   1   6   8     1784.69     1823.29     63.55 o 
   2   6   8    28924.85    28936.29    771.12 o 
   3   6   8     5783.84     5821.35    171.39 o 
   4   6   8    20891.04    20985.55    558.58 o 
   5   6   8     1344.18     1256.86     59.98 o 
   6   6   8     5896.97     5773.48    173.88 o 
   7   6   8       65.29       45.58     19.94 o 
   8   6   8     3738.65     3621.85    123.30 o 
   9   6   8      186.20      216.62     31.94 o 
  10   6   8     1056.80     1029.55     60.78 o 
  11   6   8      208.29      323.01     49.36 o 
 -11   7   8      669.16      665.08     84.45 o 
 -10   7   8     5146.80     5061.57    288.91 o 
  -9   7   8     1333.42     1231.90    105.53 o 
  -8   7   8     9638.62     9430.87    599.62 o 
  -7   7   8     1359.21     1355.28    142.21 o 
  -6   7   8     9567.76     9725.62    568.06 o 
  -5   7   8      937.77      903.72    105.98 o 
  -4   7   8     3508.68     3314.28    178.43 o 
  -3   7   8     1456.73     1378.01     93.07 o 
  -2   7   8     1555.56     1482.22     63.80 o 
  -1   7   8      555.75      567.64     35.40 o 
   0   7   8      551.59      529.35     33.67 o 
   1   7   8      556.32      560.28     35.62 o 
   2   7   8     1818.15     1701.25     65.30 o 
   3   7   8     1876.13     1717.93     66.96 o 
   4   7   8     4250.36     3999.68    124.51 o 
   5   7   8      601.39      540.53     40.68 o 
   6   7   8     8681.02     8301.00    249.03 o 
   7   7   8     1008.14      926.41     55.78 o 
   8   7   8     9137.85     8936.28    267.34 o 
   9   7   8     1621.70     1550.31     74.43 o 
  10   7   8     6253.46     6303.59    194.19 o 
  11   7   8      909.19      861.43     80.40 o 
 -10   8   8      392.22      388.25    116.69 o 
  -9   8   8      106.67      126.82     80.07 o 
  -8   8   8     3060.00     3174.01    249.35 o 
  -7   8   8     1086.41     1131.25    138.70 o 
  -6   8   8     6627.16     6305.95    453.12 o 
  -5   8   8     3575.59     3591.49    277.60 o 
  -4   8   8     8442.08     8316.45    387.50 o 
  -3   8   8     1888.47     1952.98     85.56 o 
  -2   8   8    17473.13    17906.85    577.56 o 
  -1   8   8     2954.20     2944.86     93.45 o 
   0   8   8    20484.11    20605.87    543.07 o 
   1   8   8     2633.59     2581.56     94.13 o 
   2   8   8    16953.81    16776.70    523.94 o 
   3   8   8     1638.62     1597.92     71.05 o 
   4   8   8    10052.37     9675.71    388.08 o 
   5   8   8     3820.91     3720.47    185.84 o 
   6   8   8     7050.37     6848.29    207.63 o 
   7   8   8      988.12     1005.27     59.71 o 
   8   8   8     2584.49     2582.45    105.16 o 
   9   8   8       45.59       64.72     22.98 o 
  10   8   8      380.92      359.42     40.63 o 
  -9   9   8      606.14      523.45    120.20 o 
  -8   9   8     2539.20     2197.83    239.81 o 
  -7   9   8     1320.10     1359.57    152.73 o 
  -6   9   8     6094.84     5921.20    403.06 o 
  -5   9   8     1414.56     1354.93    106.04 o 
  -4   9   8     4543.02     4404.86    170.91 o 
  -3   9   8      365.45      364.49     38.13 o 
  -2   9   8      281.29      276.69     34.88 o 
  -1   9   8      352.86      338.05     36.18 o 
   0   9   8      279.06      296.58     29.30 o 
   1   9   8      266.31      193.72     26.33 o 
   2   9   8      473.99      415.42     51.29 o 
   3   9   8      422.95      431.17     53.92 o 
   4   9   8     4018.72     3894.69    204.26 o 
   5   9   8     1706.51     1680.83    107.95 o 
   6   9   8     5801.80     5515.36    268.37 o 
   7   9   8     1250.62     1063.16     93.76 o 
   8   9   8     3083.63     3130.20    116.99 o 
   9   9   8      492.65      527.07     48.98 o 
  -8  10   8      951.42     1056.45    155.46 o 
  -7  10   8     1126.50     1120.34    148.25 o 
  -6  10   8     5158.56     5129.95    258.73 o 
  -5  10   8     1324.66     1239.00     99.66 o 
  -4  10   8     7391.43     7755.63    341.97 o 
  -3  10   8     1772.67     1766.92     75.66 o 
  -2  10   8     7616.14     7613.74    284.21 o 
  -1  10   8     3838.36     3866.50    153.86 o 
   0  10   8    11846.98    11833.79    326.87 o 
   1  10   8     3614.79     3687.84    124.45 o 
   2  10   8     8868.92     8611.13    355.45 o 
   3  10   8     1454.07     1351.13    104.20 o 
   4  10   8     7019.25     6822.72    327.65 o 
   5  10   8     1274.62     1195.13    129.55 o 
   6  10   8     5067.45     5009.90    312.77 o 
   7  10   8     1279.85     1200.14    105.49 o 
   8  10   8     1266.78     1328.69     77.47 o 
  -6  11   8     1668.26     1538.12    122.94 o 
  -5  11   8     1173.33     1109.81     95.71 o 
  -4  11   8     1421.15     1358.77    102.19 o 
  -3  11   8      350.73      326.86     52.96 o 
  -2  11   8     1032.74      980.66     55.39 o 
  -1  11   8        3.12        5.84     22.62 o 
   0  11   8      118.43       84.70     53.38 o 
   1  11   8       16.49       62.04     31.85 o 
   2  11   8      879.35      766.21     77.20 o 
   3  11   8      185.86      149.94     44.21 o 
   4  11   8     1332.26     1259.83    101.45 o 
   5  11   8     1145.32     1023.21     92.91 o 
   6  11   8     2123.18     2057.12    136.17 o 
   7  11   8     1534.66     1715.75    131.30 o 
  -5  12   8      882.88      960.41    122.53 o 
  -4  12   8     4512.42     4210.01    315.59 o 
  -3  12   8     2334.65     2366.53    208.64 o 
  -2  12   8     5165.84     5175.22    200.63 o 
  -1  12   8     2050.64     2100.01    133.51 o 
   0  12   8     5132.53     5031.03    243.17 o 
   1  12   8     2341.22     2596.45    145.17 o 
   2  12   8     5200.77     5059.46    252.98 o 
   3  12   8     2659.21     2754.33    158.90 o 
   4  12   8     4227.64     4420.28    228.87 o 
   5  12   8      806.85      788.24     89.11 o 
  -3  13   8      550.89      553.07     71.52 o 
  -2  13   8      261.99      216.43     84.35 o 
  -1  13   8      152.38      167.92     46.07 o 
   0  13   8       62.89       35.51     32.68 o 
   1  13   8      181.06      231.56     49.35 o 
   2  13   8      236.93      165.02     49.08 o 
   3  13   8      513.50      500.58     74.04 o 
   1   0   9    26751.64    27316.30   1072.52 o 
   2   0   9      370.79      376.83     29.03 o 
   3   0   9     7191.93     6767.18    234.79 o 
   4   0   9     6974.34     6852.15    207.92 o 
   5   0   9     6749.84     6776.07    207.59 o 
   6   0   9    11211.42    11166.13    330.89 o 
   7   0   9     5611.47     5501.69    205.66 o 
   8   0   9     3260.37     3100.48    130.69 o 
   9   0   9     1018.67      959.10     61.16 o 
  10   0   9     4312.24     4393.81    176.78 o 
  11   0   9      706.27      680.55     73.90 o 
  12   0   9     4653.54     4920.27    255.49 o 
 -12   1   9       19.42        0.34     33.90 o 
 -11   1   9     4286.74     4352.37    226.05 o 
 -10   1   9      395.80      358.82     55.44 o 
  -9   1   9     6849.00     6987.00    257.39 o 
  -8   1   9     4281.50     4263.51    165.40 o 
  -7   1   9     7841.30     7941.32    311.83 o 
  -6   1   9     9552.66     9602.43    328.18 o 
  -4   1   9    13681.48    13780.66    437.59 o 
  -3   1   9     5670.65     5690.57    176.82 o 
  -2   1   9    17339.21    17276.79    781.78 o 
  -1   1   9     3754.72     3593.69    164.59 o 
   0   1   9    31099.50    32618.95   1276.95 o 
   1   1   9     4244.53     4094.29    238.45 o 
   2   1   9    21037.49    20905.18    638.24 o 
   3   1   9     4013.49     4104.22    171.21 o 
   4   1   9    12148.17    12387.51    440.21 o 
   5   1   9     2171.50     2039.34     66.75 o 
   6   1   9     8911.39     9213.14    247.49 o 
   7   1   9     9253.34     9457.98    238.93 o 
   8   1   9     4097.56     4072.22    164.18 o 
   9   1   9     6777.55     6892.41    257.07 o 
  10   1   9      475.69      395.12     43.21 o 
  11   1   9     4146.16     4260.62    223.77 o 
  12   1   9       17.51        9.19     34.51 o 
 -12   2   9     3014.59     3300.86    196.94 o 
 -11   2   9      413.31      435.18     63.11 o 
 -10   2   9     4819.52     4916.98    249.58 o 
  -9   2   9     1576.35     1485.84     83.11 o 
  -8   2   9     6861.38     6892.18    256.06 o 
  -7   2   9     4091.91     3956.05    163.85 o 
  -6   2   9     5895.80     5810.92    216.72 o 
  -5   2   9    14747.88    14850.26    393.75 o 
  -4   2   9    10590.08    10419.20    310.93 o 
  -3   2   9    14637.41    15020.17    499.80 o 
  -2   2   9     3431.84     3356.61    118.86 o 
  -1   2   9    15003.81    15272.59    983.59 o 
   0   2   9     5770.16     5979.84    357.67 o 
   1   2   9    18289.51    18421.93    579.06 o 
   2   2   9     2877.44     2813.80    115.54 o 
   3   2   9    14863.60    15145.31    428.64 o 
   4   2   9     8292.77     8244.12    236.60 o 
   5   2   9    12163.21    12326.27    345.63 o 
   6   2   9     5970.48     5923.53    163.56 o 
   7   2   9     4413.73     4382.15    125.10 o 
   8   2   9     7050.39     7079.89    257.00 o 
   9   2   9     1873.32     1831.36     88.06 o 
  10   2   9     4885.37     5032.61    198.35 o 
  11   2   9      342.39      365.40     43.75 o 
  12   2   9     3318.92     3589.31    194.71 o 
 -12   3   9      229.94      221.63     54.16 o 
 -11   3   9     3266.22     3256.43    185.76 o 
 -10   3   9     1078.86     1051.16     90.97 o 
  -9   3   9     3351.17     3197.11    176.87 o 
  -8   3   9      818.89      829.84     57.27 o 
  -7   3   9     2896.28     2862.82    137.62 o 
  -6   3   9     6581.12     6602.51    231.71 o 
  -5   3   9     4239.69     4186.46    176.35 o 
  -4   3   9    18080.24    18569.38    604.26 o 
  -3   3   9     3338.58     3238.57    114.26 o 
  -2   3   9    20756.40    21299.94    689.94 o 
  -1   3   9     2476.89     2552.53    115.84 o 
   0   3   9     9522.64     9200.32    378.33 o 
   1   3   9     2303.64     2271.60     93.35 o 
   2   3   9    20086.69    20847.54    590.55 o 
   3   3   9     2698.12     2639.27     95.56 o 
   4   3   9    17444.57    18208.89    466.76 o 
   5   3   9     3402.89     3360.10    105.16 o 
   6   3   9     5959.54     6075.19    173.49 o 
   7   3   9     3963.19     3914.10    109.49 o 
   8   3   9      991.04      971.72     45.09 o 
   9   3   9     3321.01     3254.32    138.55 o 
  10   3   9     1086.41     1066.14     68.96 o 
  11   3   9     3131.82     3238.87    143.97 o 
  12   3   9      150.81      158.11     42.64 o 
 -12   4   9     1727.24     1756.52    134.91 o 
 -11   4   9      150.75      125.14     44.06 o 
 -10   4   9     5042.78     5288.71    263.95 o 
  -9   4   9     1977.72     1931.57    126.42 o 
  -8   4   9     8016.44     8245.25    373.55 o 
  -7   4   9     4548.26     4493.24    181.39 o 
  -6   4   9     4324.18     4399.23    169.88 o 
  -5   4   9     8013.37     8078.58    374.47 o 
  -4   4   9     2471.31     2289.56    119.85 o 
  -3   4   9    15735.74    15603.86    587.46 o 
  -2   4   9     1517.26     1427.46     64.23 o 
  -1   4   9    16977.80    17214.17    630.14 o 
   0   4   9     3566.60     3318.20    154.48 o 
   1   4   9    14234.21    14907.87    443.02 o 
   2   4   9     1244.19     1186.71     51.53 o 
   3   4   9    13964.13    14171.53    418.54 o 
   4   4   9     2246.01     2180.71     63.41 o 
   5   4   9     8821.60     8946.58    205.18 o 
   6   4   9     4270.24     4327.94    112.46 o 
   7   4   9     4672.38     4808.08    122.37 o 
   8   4   9     7840.19     8064.63    196.51 o 
   9   4   9     2005.21     1945.32     84.25 o 
  10   4   9     4883.62     5087.74    204.32 o 
  11   4   9       84.94       58.20     22.94 o 
  12   4   9     1790.98     1908.22    100.93 o 
 -11   5   9     2631.02     2652.15    170.92 o 
 -10   5   9      463.14      407.42     62.42 o 
  -9   5   9     2832.42     2769.07    170.32 o 
  -8   5   9     2533.67     2345.11    146.36 o 
  -7   5   9     3431.20     3214.14    210.00 o 
  -6   5   9     4979.21     5103.00    249.57 o 
  -5   5   9     3850.32     3655.18    194.64 o 
  -4   5   9     9469.84     9555.13    420.59 o 
  -3   5   9     4865.27     4790.15    184.85 o 
  -2   5   9    21898.50    22448.57    651.80 o 
  -1   5   9      284.66      276.59     28.42 o 
   0   5   9    12327.25    12645.99    417.79 o 
   2   5   9    17190.48    17486.16    514.43 o 
   3   5   9     5459.27     5385.12    153.95 o 
   4   5   9    10053.96    10091.20    275.60 o 
   5   5   9     4558.01     4496.24    134.46 o 
   6   5   9     5754.25     5676.33    167.99 o 
   7   5   9     2360.01     2304.00     90.09 o 
   8   5   9     2549.06     2554.91     95.05 o 
   9   5   9     3090.02     3171.04    111.15 o 
  10   5   9      390.55      370.21    102.86 o 
  11   5   9     3031.59     3360.45    245.46 o 
 -11   6   9      592.27      636.94     82.69 o 
 -10   6   9     2646.67     2667.72    169.74 o 
  -9   6   9     1961.39     1948.89    131.74 o 
  -8   6   9     4821.13     4913.15    243.18 o 
  -7   6   9     2567.71     2680.76    221.69 o 
  -6   6   9     4482.72     4408.91    253.64 o 
  -5   6   9     3317.60     3318.86    174.54 o 
  -4   6   9     1169.53     1106.39     83.52 o 
  -3   6   9     9992.81    10187.95    417.16 o 
  -2   6   9     1454.32     1507.03     71.36 o 
  -1   6   9    14292.17    14329.74    462.57 o 
   0   6   9     4063.78     3915.51    148.52 o 
   1   6   9    13706.53    13801.20    376.79 o 
   2   6   9     1447.01     1378.40     58.81 o 
   3   6   9     9311.05     9305.83    307.97 o 
   4   6   9     1729.81     1617.30     63.56 o 
   5   6   9     3737.85     3734.37    120.65 o 
   6   6   9     3871.35     3665.55    126.79 o 
   7   6   9     2680.91     2528.45     95.99 o 
   8   6   9     4778.43     4698.33    154.98 o 
   9   6   9     1936.47     1959.12     83.68 o 
  10   6   9     2817.00     2911.27    128.01 o 
  11   6   9      761.24      810.86     81.33 o 
 -10   7   9      345.96      258.34     59.38 o 
  -9   7   9     2540.92     2554.91    247.21 o 
  -8   7   9     2325.98     2319.19    209.42 o 
  -7   7   9     2636.14     2801.15    238.64 o 
  -6   7   9     4117.72     3895.39    303.32 o 
  -5   7   9     3100.07     3012.99    151.24 o 
  -4   7   9     6572.90     6374.93    281.95 o 
  -3   7   9     1048.97     1050.67     76.10 o 
  -2   7   9     8146.24     8070.06    263.24 o 
  -1   7   9     2524.36     2437.17    110.52 o 
   0   7   9    13100.32    13413.69    360.29 o 
   1   7   9     3211.76     3068.67     96.45 o 
   2   7   9     9759.11     9661.04    251.87 o 
   3   7   9     1181.24     1051.63     52.87 o 
   4   7   9     6272.06     6070.30    185.91 o 
   5   7   9     2720.16     2664.78    114.52 o 
   6   7   9     4246.96     4033.81    135.41 o 
   7   7   9     2719.21     2744.46    104.00 o 
   8   7   9     2177.66     2134.77     89.98 o 
   9   7   9     2909.15     2893.02    110.64 o 
  10   7   9      485.19      457.75     43.25 o 
 -10   8   9     2323.82     2329.32    247.80 o 
  -9   8   9      716.00      710.66    132.08 o 
  -8   8   9     1673.59     1759.90    189.35 o 
  -7   8   9     2528.15     2679.79    228.90 o 
  -6   8   9     2304.36     2348.81    207.67 o 
  -5   8   9     3741.10     3759.18    186.24 o 
  -4   8   9     4290.05     4382.70    194.63 o 
  -3   8   9     4582.72     4675.81    253.93 o 
  -2   8   9     1416.81     1402.66     72.75 o 
  -1   8   9     6472.80     6526.68    188.44 o 
   0   8   9       70.34       56.89     19.34 o 
   1   8   9     6506.10     6525.89    191.64 o 
   2   8   9     1411.81     1376.71     61.69 o 
   3   8   9     5302.13     5327.73    159.22 o 
   4   8   9     3694.84     3533.07    125.96 o 
   5   8   9     3789.85     3597.21    125.86 o 
   6   8   9     2335.75     2173.61     90.09 o 
   7   8   9     2436.10     2376.69     98.77 o 
   8   8   9     1905.83     1891.02     84.26 o 
   9   8   9      846.00      834.22     57.99 o 
  10   8   9     2399.37     2480.87    104.31 o 
  -9   9   9     1069.53      936.44    153.70 o 
  -8   9   9      918.21      953.98    142.60 o 
  -7   9   9     2027.85     2075.49    210.39 o 
  -6   9   9     3079.30     3130.57    254.42 o 
  -5   9   9     1541.51     1576.00    159.74 o 
  -4   9   9     3777.70     3897.90    192.36 o 
  -3   9   9     1332.14     1349.98     71.81 o 
  -2   9   9     5921.54     5930.86    235.04 o 
  -1   9   9     3272.56     3198.10    131.08 o 
   0   9   9     7268.74     7219.44    209.34 o 
   1   9   9     3101.59     3020.22    105.76 o 
   2   9   9     7011.41     6938.61    196.20 o 
   3   9   9     1163.48     1184.22     60.99 o 
   4   9   9     3882.93     3710.87    129.09 o 
   5   9   9     1441.99     1411.81     70.37 o 
   6   9   9     3034.92     2946.24    113.28 o 
   7   9   9     2241.11     2278.33     97.36 o 
   8   9   9     1057.84     1120.05     69.14 o 
   9   9   9     1052.95     1078.36     68.01 o 
  -8  10   9     1119.99     1128.53    161.50 o 
  -7  10   9      788.39      817.81    136.76 o 
  -6  10   9     2065.99     2093.61    203.19 o 
  -5  10   9     3748.93     3723.37    292.21 o 
  -4  10   9     1752.22     1699.31    172.02 o 
  -3  10   9     3580.28     3604.04    149.49 o 
  -2  10   9      773.20      811.55     55.93 o 
  -1  10   9     1671.18     1559.58     86.71 o 
   0  10   9     2014.69     1965.30     77.63 o 
   1  10   9     2042.26     1914.97     74.82 o 
   2  10   9      589.07      574.58     43.48 o 
   3  10   9     3628.63     3674.21    126.57 o 
   4  10   9     1792.37     1764.59     78.92 o 
   5  10   9     3761.43     3803.00    134.73 o 
   6  10   9     2188.68     2077.65     93.24 o 
   7  10   9     1027.56     1071.93     68.89 o 
   8  10   9     1205.21     1289.97     77.21 o 
  -6  11   9     1629.33     1676.52    185.85 o 
  -5  11   9      800.51      759.56    123.70 o 
  -4  11   9     1661.22     1524.38    169.68 o 
  -3  11   9     1665.64     1581.90     85.78 o 
  -2  11   9     3458.35     3317.72    135.85 o 
  -1  11   9     1410.51     1379.95     76.96 o 
   0  11   9     4390.35     4341.04    213.79 o 
   1  11   9     1131.82     1131.63     59.90 o 
   2  11   9     2924.06     2824.32    109.15 o 
   3  11   9     1688.73     1615.01     82.20 o 
   4  11   9     1888.35     1869.85     83.05 o 
   5  11   9     1071.25     1033.39     63.12 o 
   6  11   9     1706.45     1776.71    105.72 o 
  -2  12   9     1795.87     1894.83    119.57 o 
  -1  12   9     2019.67     2034.55    123.51 o 
   0  12   9     1668.84     1786.15    118.26 o 
   1  12   9     1916.81     1854.67    124.51 o 
   2  12   9     2004.71     1873.50     83.50 o 
   3  12   9     1316.24     1273.45     69.45 o 
   4  12   9      670.51      688.06     55.13 o 
   5  12   9     1121.58     1122.46     70.14 o 
  -1  13   9      846.59      865.35     85.35 o 
   0  13   9      978.46     1014.35     92.06 o 
   1  13   9     1147.93     1261.62    100.48 o 
   0   0  10       59.35       65.07     31.56 o 
   1   0  10      215.68      226.83     31.12 o 
   2   0  10       26.38       76.44     65.08 o 
   3   0  10     3028.96     2743.65    108.98 o 
   4   0  10        1.47       20.00     16.94 o 
   5   0  10    18046.78    18011.62    520.23 o 
   6   0  10     1736.88     1733.17     70.71 o 
   7   0  10    18784.20    19238.13    649.19 o 
   8   0  10       10.59       22.96     20.03 o 
   9   0  10    10637.51    10825.20    383.94 o 
  10   0  10      862.78      801.23     59.91 o 
  11   0  10     8892.14     9194.08    423.10 o 
  12   0  10        3.41        6.27     31.59 o 
 -12   1  10      231.02      220.87     53.22 o 
 -11   1  10      179.88      178.48     47.79 o 
 -10   1  10      351.48      324.02     55.51 o 
  -9   1  10     1451.11     1414.24     77.31 o 
  -8   1  10     1301.23     1165.71     67.45 o 
  -7   1  10    10290.62    10125.69    350.55 o 
  -6   1  10      287.34      254.87     32.48 o 
  -5   1  10    20915.70    20911.49    632.05 o 
  -4   1  10     1449.60     1356.04     67.27 o 
  -3   1  10    24626.01    23460.84    767.75 o 
  -2   1  10       69.57       68.25     18.19 o 
  -1   1  10    35634.55    34496.80   1341.07 o 
   0   1  10       54.76       67.88     23.14 o 
   1   1  10    35050.36    33962.06   1341.62 o 
   2   1  10       37.67       51.69     17.07 o 
   3   1  10    24372.67    23497.70    768.11 o 
   4   1  10     1548.11     1538.21     69.61 o 
   5   1  10    22826.15    23303.90    634.86 o 
   6   1  10      272.84      265.73     22.69 o 
   7   1  10     9687.90     9813.97    264.68 o 
   8   1  10     1175.46     1164.81     68.01 o 
   9   1  10     1286.12     1267.22     74.67 o 
  10   1  10      389.41      406.77     43.80 o 
  11   1  10      140.80      158.41     43.53 o 
  12   1  10      256.70      283.98     54.27 o 
 -12   2  10       57.27       61.75     36.76 o 
 -11   2  10     6164.73     6252.70    318.20 o 
 -10   2  10      147.69      128.08     41.61 o 
  -9   2  10    10982.74    11171.63    406.28 o 
  -8   2  10      113.19       82.98     24.42 o 
  -7   2  10    14953.33    15012.94    519.58 o 
  -6   2  10      104.75       95.23     25.11 o 
  -5   2  10    12776.07    12476.43    397.73 o 
  -4   2  10      331.74      280.45     28.89 o 
  -3   2  10     5454.94     5248.25    186.45 o 
  -2   2  10      283.92      239.46     26.56 o 
  -1   2  10      867.89      810.40     59.90 o 
   0   2  10      121.05      104.77     25.73 o 
   1   2  10     1160.78     1126.35     53.07 o 
   2   2  10      267.74      257.61     26.55 o 
   3   2  10     5283.93     5046.95    185.94 o 
   4   2  10      353.13      351.65     26.78 o 
   5   2  10    11218.51    11275.57    305.88 o 
   6   2  10      189.31      189.41     20.88 o 
   7   2  10    14941.21    15270.38    394.67 o 
   8   2  10       82.57       82.86     25.09 o 
   9   2  10    11643.64    11912.08    408.11 o 
  10   2  10      116.92       94.01     27.05 o 
  11   2  10     6581.06     6774.40    254.39 o 
  12   2  10       70.71       70.02     37.94 o 
 -11   3  10      221.49      193.82     51.91 o 
 -10   3  10      236.36      188.18     47.54 o 
  -9   3  10     1897.17     1751.22    121.35 o 
  -8   3  10     2931.82     2967.60    130.77 o 
  -7   3  10     4548.99     4457.39    170.81 o 
  -6   3  10     1281.19     1262.81     69.34 o 
  -5   3  10    20282.27    20178.56    857.77 o 
  -4   3  10     1360.82     1449.32     63.37 o 
  -3   3  10    37885.96    37542.52   1230.17 o 
  -2   3  10     1047.95     1123.38     54.34 o 
  -1   3  10    29763.46    29100.45   1145.81 o 
   0   3  10      491.28      505.90     44.63 o 
   1   3  10    29470.80    29134.08    945.96 o 
   2   3  10      768.14      800.28     41.01 o 
   3   3  10    37912.18    38375.53   1056.04 o 
   4   3  10     1012.40     1034.49     51.47 o 
   5   3  10    21186.08    21402.13    536.66 o 
   6   3  10     1270.29     1277.17     51.80 o 
   7   3  10     4139.64     4168.09    127.03 o 
   8   3  10     3083.10     3093.78     99.42 o 
   9   3  10     2032.07     2003.86     96.72 o 
  10   3  10      194.08      186.96     34.38 o 
  11   3  10      293.20      323.17     42.28 o 
 -11   4  10     4672.21     4931.96    258.38 o 
 -10   4  10     1145.77     1202.93    112.21 o 
  -9   4  10     8909.21     9123.61    405.56 o 
  -8   4  10      389.23      339.59     55.36 o 
  -7   4  10     8891.59     8923.29    342.71 o 
  -6   4  10      736.10      726.74     67.78 o 
  -5   4  10     6508.21     6537.18    305.32 o 
  -4   4  10      908.40      985.80     68.79 o 
  -3   4  10     6708.58     6205.36    205.60 o 
  -2   4  10      302.99      329.80     31.60 o 
  -1   4  10     1178.78     1135.28     72.57 o 
   0   4  10        0.99       14.39     21.43 o 
   1   4  10     1330.86     1285.84     52.21 o 
   2   4  10      222.68      331.91     43.90 o 
   3   4  10     5440.63     5240.07    173.52 o 
   4   4  10      767.60      769.74     41.78 o 
   5   4  10     7161.41     7012.24    189.95 o 
   6   4  10     1011.34     1059.05     45.48 o 
   7   4  10     9971.72    10146.56    263.04 o 
   8   4  10      507.52      501.51     34.30 o 
   9   4  10     8245.84     8499.27    318.12 o 
  10   4  10      878.02      842.60     81.68 o 
  11   4  10     4319.39     4901.97    347.54 o 
 -11   5  10      165.24      175.07     54.59 o 
 -10   5  10      265.75      283.33     58.81 o 
  -9   5  10     1386.87     1377.32    110.87 o 
  -8   5  10      616.22      654.83     72.58 o 
  -7   5  10     5320.71     5107.84    267.08 o 
  -6   5  10      555.38      477.24     49.87 o 
  -5   5  10    11605.31    11421.71    445.04 o 
  -4   5  10      812.54      835.26     64.05 o 
  -3   5  10    27512.19    27789.45    921.66 o 
  -2   5  10     2571.17     2526.28    112.83 o 
  -1   5  10    35023.33    35664.36   1409.05 o 
   0   5  10     1283.09     1321.42     65.84 o 
   1   5  10    35500.04    35956.78   1143.50 o 
   2   5  10     3111.99     3123.62    117.18 o 
   3   5  10    27777.26    28641.91    909.56 o 
   4   5  10      676.03      638.45     48.64 o 
   5   5  10     9928.75     9714.84    286.61 o 
   6   5  10      394.87      377.85     34.49 o 
   7   5  10     6465.74     6323.65    182.02 o 
   8   5  10      653.64      652.92     45.18 o 
   9   5  10     1774.43     1757.44     90.10 o 
  10   5  10      262.29      274.29     67.40 o 
  11   5  10      114.47      102.27     45.59 o 
 -10   6  10      639.45      499.64     73.98 o 
  -9   6  10     5836.26     5841.14    422.34 o 
  -8   6  10      829.11      833.20    130.33 o 
  -7   6  10     5312.02     5408.86    370.72 o 
  -6   6  10     1304.82     1209.59     80.15 o 
  -5   6  10     5864.30     5650.12    274.96 o 
  -4   6  10      551.85      511.84     51.62 o 
  -3   6  10     2591.97     2446.54    141.70 o 
  -2   6  10      728.57      703.25     48.08 o 
  -1   6  10      715.74      676.65     43.71 o 
   0   6  10      132.53      122.12     25.09 o 
   1   6  10      474.73      426.06     40.28 o 
   2   6  10      798.37      768.81     51.61 o 
   3   6  10     2974.61     2917.16     97.57 o 
   4   6  10      440.01      414.74     35.91 o 
   5   6  10     6317.14     6285.35    184.79 o 
   6   6  10      935.79      903.15     53.13 o 
   7   6  10     4908.17     4864.48    159.20 o 
   8   6  10      897.08      867.53     53.58 o 
   9   6  10     5573.03     5796.01    185.24 o 
  10   6  10      854.03      931.04     81.62 o 
 -10   7  10      139.39       93.31     96.82 o 
  -9   7  10     1347.72     1314.18    157.60 o 
  -8   7  10      565.21      497.15    110.26 o 
  -7   7  10     4031.22     4114.74    308.77 o 
  -6   7  10      485.46      486.35     54.19 o 
  -5   7  10     7120.52     7365.35    365.34 o 
  -4   7  10      974.63      940.24    104.81 o 
  -3   7  10    13464.78    13417.11    540.98 o 
  -2   7  10     1427.85     1356.30     99.04 o 
  -1   7  10    28317.13    28375.01    881.31 o 
   0   7  10     4397.13     4484.76    169.75 o 
   1   7  10    26695.30    26519.10    714.28 o 
   2   7  10     1914.39     1827.84     69.77 o 
   3   7  10    12803.38    12302.91    348.96 o 
   4   7  10     1087.65     1087.37     61.60 o 
   5   7  10     9068.65     8922.95    246.47 o 
   6   7  10      586.91      495.23     44.48 o 
   7   7  10     4087.59     3863.90    133.80 o 
   8   7  10      361.64      341.62     43.35 o 
   9   7  10      930.46      892.57     58.17 o 
  10   7  10      141.03      147.94     34.99 o 
  -9   8  10     3196.43     3169.14    308.97 o 
  -8   8  10      794.92      774.36    131.69 o 
  -7   8  10     4897.03     4872.35    339.75 o 
  -6   8  10      910.80      871.18    123.12 o 
  -5   8  10     4592.27     4513.91    300.98 o 
  -4   8  10      823.43      837.30     75.55 o 
  -3   8  10     2000.89     1971.72    121.10 o 
  -2   8  10      905.66      830.49     57.81 o 
  -1   8  10      112.92      123.40     26.91 o 
   0   8  10     1868.44     1825.57     87.86 o 
   1   8  10       68.34       55.12     20.95 o 
   2   8  10     1035.52      990.67     51.69 o 
   3   8  10     2326.10     2199.75     84.03 o 
   4   8  10     1104.43     1150.66     58.31 o 
   5   8  10     3750.35     3516.03    126.38 o 
   6   8  10      614.72      577.94     46.84 o 
   7   8  10     4165.90     4048.71    144.39 o 
   8   8  10      598.17      601.26     49.05 o 
   9   8  10     3918.42     3976.07    140.44 o 
  -8   9  10      140.72      190.33     96.82 o 
  -7   9  10     1923.48     2021.53    196.56 o 
  -6   9  10      524.25      541.57    112.21 o 
  -5   9  10     5588.46     5552.24    401.89 o 
  -4   9  10     1023.21     1023.24     85.03 o 
  -3   9  10     8591.83     8483.64    392.68 o 
  -2   9  10     4097.39     3909.59    143.33 o 
  -1   9  10     9890.59     9633.50    355.81 o 
   0   9  10     3500.04     3578.61    118.70 o 
   1   9  10    10786.58    10676.94    288.95 o 
   2   9  10     3007.61     2883.36    110.88 o 
   3   9  10     9206.36     9117.35    259.34 o 
   4   9  10     1381.96     1429.79     66.86 o 
   5   9  10     5720.94     5764.52    182.48 o 
   6   9  10      720.12      703.52     52.44 o 
   7   9  10     1589.56     1582.36     80.92 o 
   8   9  10      177.98      189.20     35.01 o 
  -7  10  10     2766.33     2860.18    271.76 o 
  -6  10  10      996.21     1028.00    150.39 o 
  -5  10  10     1983.25     2148.15    192.47 o 
  -4  10  10      507.28      529.29     99.16 o 
  -3  10  10     1712.90     1591.26    100.36 o 
  -2  10  10      373.35      344.99     41.14 o 
  -1  10  10      732.82      650.54     53.24 o 
   0  10  10       11.72       45.57     29.60 o 
   1  10  10      725.66      661.60     44.71 o 
   2  10  10      290.65      299.98     34.32 o 
   3  10  10     1335.77     1235.88     65.52 o 
   4  10  10      466.46      479.05     44.30 o 
   5  10  10     1714.30     1682.67     80.64 o 
   6  10  10     1300.18     1385.93     74.95 o 
   7  10  10     3183.42     3307.16    127.91 o 
  -6  11  10      557.67      537.87    116.11 o 
  -5  11  10     3698.11     3689.09    274.68 o 
  -4  11  10     1251.99     1275.80    145.72 o 
  -3  11  10     3506.79     3625.05    154.48 o 
  -2  11  10     2634.05     2571.09    126.17 o 
  -1  11  10     4980.02     4959.07    204.37 o 
   0  11  10     2876.69     2879.21    158.47 o 
   1  11  10     5591.61     5497.13    167.93 o 
   2  11  10     3149.69     3115.46    109.33 o 
   3  11  10     3639.08     3677.67    130.45 o 
   4  11  10      998.77     1021.96     63.27 o 
   5  11  10     2925.80     2938.58    118.79 o 
   6  11  10      470.79      509.59     53.44 o 
  -2  12  10      108.43      128.93     45.29 o 
  -1  12  10      172.12      206.57     43.63 o 
   0  12  10      172.70      173.08     46.46 o 
   1  12  10      121.96      111.91     40.24 o 
   2  12  10       55.79       48.09     23.81 o 
   3  12  10      549.15      528.29     61.06 o 
   4  12  10      646.12      669.91     55.98 o 
   1   0  11    11145.49    11302.58    462.15 o 
   2   0  11     2457.29     2318.21     96.21 o 
   3   0  11    17307.02    17279.33    705.40 o 
   4   0  11      544.76      509.51     38.95 o 
   5   0  11     7911.92     7938.18    279.13 o 
   6   0  11     4130.86     4112.18    138.44 o 
   7   0  11     3043.34     2934.03    126.04 o 
   8   0  11     8514.66     8666.32    313.64 o 
   9   0  11     1925.70     1947.62     98.00 o 
  10   0  11     3034.68     3050.46    136.08 o 
  11   0  11      255.87      273.17     89.61 o 
 -11   1  11     4237.16     4372.95    231.85 o 
 -10   1  11     1367.68     1293.64    103.44 o 
  -9   1  11     5866.38     5890.58    226.48 o 
  -8   1  11      672.92      627.53     50.77 o 
  -7   1  11     5506.84     5599.67    225.11 o 
  -6   1  11     5653.64     5685.61    215.00 o 
  -5   1  11     5480.84     5454.52    185.99 o 
  -4   1  11    13271.01    13463.85    455.00 o 
  -3   1  11     4204.20     3898.08    137.69 o 
  -2   1  11    15309.98    15369.66    550.75 o 
  -1   1  11     1788.24     1811.76    102.10 o 
   0   1  11     8949.39     9002.10    373.44 o 
   1   1  11     2261.90     2254.29    108.02 o 
   2   1  11    17939.45    17944.69    554.06 o 
   3   1  11     3299.50     3178.85    133.82 o 
   4   1  11    13328.66    13620.04    456.03 o 
   5   1  11     4572.21     4493.34    182.90 o 
   6   1  11     5569.20     5776.93    184.35 o 
   7   1  11     6494.30     6490.91    228.33 o 
   8   1  11      717.43      666.80     52.18 o 
   9   1  11     5827.28     5874.56    226.07 o 
  10   1  11     1381.58     1379.06     78.56 o 
  11   1  11     4265.00     4332.63    181.62 o 
 -11   2  11      172.37      134.52     47.49 o 
 -10   2  11     2304.06     2364.21    135.55 o 
  -9   2  11      404.27      387.85     44.02 o 
  -8   2  11     3324.94     3386.03    150.25 o 
  -7   2  11     4217.17     4143.69    190.05 o 
  -6   2  11     6868.74     6706.58    325.90 o 
  -5   2  11     8930.31     8948.37    379.03 o 
  -4   2  11     3998.00     3805.04    133.59 o 
  -3   2  11    11231.19    11035.15    429.26 o 
  -2   2  11      331.93      370.98     71.37 o 
  -1   2  11    18378.52    18921.39    790.40 o 
   0   2  11     8188.48     8421.07    352.23 o 
   1   2  11    20508.06    20546.70    654.90 o 
   2   2  11      333.12      294.44     30.67 o 
   3   2  11    14584.47    14775.86    436.61 o 
   4   2  11     2993.87     2925.52    129.27 o 
   5   2  11     8473.00     8660.28    234.92 o 
   6   2  11     7806.10     7717.91    204.82 o 
   7   2  11     3696.31     3629.36    114.67 o 
   8   2  11     3950.40     3932.29    154.04 o 
   9   2  11      729.77      636.91     63.43 o 
  10   2  11     1713.81     1733.24     96.98 o 
  11   2  11      168.31      201.33     35.37 o 
 -11   3  11     3614.65     3855.73    297.28 o 
 -10   3  11      140.51      142.29     45.82 o 
  -9   3  11     4678.30     4778.84    234.66 o 
  -8   3  11     3541.80     3568.71    157.53 o 
  -7   3  11     5241.43     5249.08    204.75 o 
  -6   3  11     6282.98     6457.61    296.18 o 
  -5   3  11     5940.83     5830.50    282.88 o 
  -4   3  11     7317.15     7384.81    270.50 o 
  -3   3  11     1325.36     1257.15     61.68 o 
  -2   3  11     7243.04     7128.36    285.85 o 
  -1   3  11       65.64       50.57     23.57 o 
   0   3  11    18434.28    18729.73    750.53 o 
   1   3  11        8.04       23.05     16.41 o 
   2   3  11     9445.08     9547.13    290.98 o 
   3   3  11     1051.14      986.34     48.90 o 
   4   3  11     7869.23     7965.79    233.73 o 
   5   3  11     6418.06     6517.17    177.18 o 
   6   3  11     6381.36     6589.72    183.38 o 
   7   3  11     5340.90     5350.10    154.59 o 
   8   3  11     3858.42     4004.54    120.72 o 
   9   3  11     4127.64     4288.38    179.87 o 
  10   3  11       18.59       17.49     19.89 o 
  11   3  11     3686.77     3990.65    169.70 o 
 -11   4  11      483.85      435.66     69.41 o 
 -10   4  11     2924.96     3180.97    178.38 o 
  -9   4  11     1075.75     1031.73     92.49 o 
  -8   4  11     2093.59     2058.74     98.55 o 
  -7   4  11     2279.16     2309.77    132.78 o 
  -6   4  11     3290.63     3286.88    177.27 o 
  -5   4  11     5704.76     5924.16    293.80 o 
  -4   4  11     5544.88     5352.25    259.34 o 
  -3   4  11    13507.58    13604.35    467.45 o 
  -2   4  11      568.25      540.39     42.33 o 
  -1   4  11    17127.96    17005.50    675.11 o 
   0   4  11       13.69       28.41     22.37 o 
   1   4  11    16263.68    16505.33    678.33 o 
   2   4  11      826.86      730.61     59.80 o 
   3   4  11    13530.37    14183.20    462.89 o 
   4   4  11     6003.50     5975.28    209.55 o 
   5   4  11     6969.79     7043.36    238.26 o 
   6   4  11     3836.19     3751.45    144.35 o 
   7   4  11     2432.27     2419.53    107.69 o 
   8   4  11     1801.95     1721.57     90.77 o 
   9   4  11     1166.83     1163.79    129.94 o 
  10   4  11     2587.72     2572.64    228.51 o 
  11   4  11      429.38      295.33     69.94 o 
 -10   5  11      309.67      338.66     62.76 o 
  -9   5  11     4169.91     4144.94    319.29 o 
  -8   5  11     1485.02     1440.61    160.72 o 
  -7   5  11     5661.70     5701.85    251.97 o 
  -6   5  11     2837.06     2710.66    154.81 o 
  -4   5  11     6263.51     6271.41    307.47 o 
  -3   5  11     2735.92     2565.73    151.94 o 
  -2   5  11    12156.57    12299.11    468.05 o 
  -1   5  11     4571.93     4612.25    209.93 o 
   0   5  11     6861.29     6764.48    295.81 o 
   1   5  11     4580.39     4633.16    210.56 o 
   2   5  11    10578.39    10594.26    380.38 o 
   3   5  11     3466.91     3407.65    128.08 o 
   4   5  11     7349.39     7332.00    249.48 o 
   5   5  11     2627.99     2626.99    115.54 o 
   6   5  11     3249.34     3172.38    129.41 o 
   7   5  11     4790.54     4901.14    198.84 o 
   8   5  11     1225.39     1213.73     75.36 o 
   9   5  11     3657.10     3872.18    163.82 o 
  10   5  11      300.09      340.72     74.22 o 
 -10   6  11     3099.50     3011.93    288.12 o 
  -9   6  11     1321.07     1416.84    166.56 o 
  -8   6  11     3413.32     3522.53    277.41 o 
  -7   6  11     2032.49     2097.31    202.80 o 
  -6   6  11     2062.33     1710.42    166.56 o 
  -5   6  11     5454.79     5512.36    254.34 o 
  -4   6  11     2318.70     2241.64    135.64 o 
  -3   6  11     8475.72     8445.35    374.53 o 
  -2   6  11     1373.93     1345.60     74.31 o 
  -1   6  11    11743.26    11988.12    504.44 o 
   0   6  11      198.64      211.82     31.74 o 
   1   6  11    12171.09    12336.08    411.75 o 
   2   6  11     1706.55     1658.88     79.13 o 
   3   6  11     8775.75     8557.84    299.12 o 
   4   6  11     3030.05     2872.09    141.18 o 
   5   6  11     5370.11     5283.11    203.95 o 
   6   6  11     1444.29     1387.49     80.67 o 
   7   6  11     2190.52     2169.35    105.39 o 
   8   6  11     3136.93     3072.83    138.64 o 
   9   6  11     1176.69     1079.88     74.68 o 
  10   6  11     3346.99     3459.02    268.84 o 
  -9   7  11     2153.42     2093.02    222.08 o 
  -8   7  11     1479.80     1414.50    167.34 o 
  -7   7  11     2339.75     2482.25    220.72 o 
  -6   7  11     1373.45     1339.05     93.20 o 
  -5   7  11     3730.72     3636.60    173.85 o 
  -4   7  11     4124.35     4227.98    201.66 o 
  -3   7  11     3060.04     2912.40    161.92 o 
  -2   7  11     9176.29     9396.01    397.54 o 
  -1   7  11     2299.03     2288.88    103.51 o 
   0   7  11     4673.30     4725.64    179.01 o 
   1   7  11     2602.69     2536.10    108.13 o 
   2   7  11     8966.37     8683.66    313.08 o 
   3   7  11     3452.58     3243.87    109.42 o 
   4   7  11     3944.51     3786.95    130.29 o 
   5   7  11     3109.80     3034.79    112.99 o 
   6   7  11     1291.65     1312.91     67.02 o 
   7   7  11     2304.69     2179.88     90.96 o 
   8   7  11     1284.40     1155.23     65.25 o 
   9   7  11     2153.08     2212.44     93.46 o 
  -9   8  11      453.64      362.34    124.29 o 
  -8   8  11     2077.16     2336.53    226.17 o 
  -7   8  11     1951.44     1949.45    193.44 o 
  -6   8  11     1504.52     1538.99    167.54 o 
  -5   8  11     3158.90     3265.73    168.11 o 
  -4   8  11      931.62      854.04    116.11 o 
  -3   8  11     5596.38     5785.61    283.58 o 
  -2   8  11      562.04      537.34     59.67 o 
  -1   8  11     6541.90     6399.65    244.44 o 
   0   8  11     4241.57     4145.73    163.09 o 
   1   8  11     7224.87     7397.04    252.15 o 
   2   8  11      555.07      536.86     40.11 o 
   3   8  11     6169.99     6288.29    187.82 o 
   4   8  11      407.89      397.29     38.60 o 
   5   8  11     2875.80     2905.85    111.01 o 
   6   8  11     1413.12     1377.99     70.62 o 
   7   8  11     1609.63     1613.56     80.05 o 
   8   8  11     2058.36     2080.49     91.19 o 
   9   8  11      479.76      516.68     46.96 o 
  -8   9  11      827.93      884.82    153.70 o 
  -7   9  11     2091.81     2074.71    218.77 o 
  -6   9  11     2944.88     2818.68    248.97 o 
  -5   9  11     4164.49     4382.22    323.19 o 
  -4   9  11     3859.76     4071.37    190.55 o 
  -3   9  11     1542.53     1544.90    100.45 o 
  -2   9  11     2028.21     1980.65    129.80 o 
  -1   9  11     1626.39     1657.38     83.01 o 
   0   9  11     6808.82     6700.59    245.23 o 
   1   9  11     1305.44     1294.73     64.03 o 
   2   9  11     2500.05     2448.43     90.38 o 
   3   9  11     1233.49     1265.73     65.41 o 
   4   9  11     3230.50     3182.15    121.03 o 
   5   9  11     4126.00     4051.83    141.54 o 
   6   9  11     2727.85     2725.07    108.63 o 
   7   9  11     2151.47     2155.84     96.85 o 
   8   9  11     1043.25     1135.59     71.15 o 
  -7  10  11     1524.21     1716.65    196.17 o 
  -6  10  11      756.62      724.30    129.35 o 
  -5  10  11     1887.83     1958.99    195.39 o 
  -4  10  11     1024.74     1035.32    130.23 o 
  -3  10  11     2072.54     2051.33    121.73 o 
  -2  10  11     2144.34     2128.54     98.97 o 
  -1  10  11     4450.23     4384.13    182.23 o 
   0  10  11      743.31      675.43     67.89 o 
   1  10  11     4719.77     4697.77    148.51 o 
   2  10  11     1680.80     1663.41     76.62 o 
   3  10  11     1822.73     1750.48     79.41 o 
   4  10  11      949.25      923.77     58.21 o 
   5  10  11     1697.57     1813.00     84.62 o 
   6  10  11      704.96      745.00     58.31 o 
   7  10  11     1558.71     1584.56     84.89 o 
  -5  11  11      811.97      809.82    139.87 o 
  -4  11  11     1844.37     1887.89    191.50 o 
  -3  11  11     1172.69     1205.43     91.31 o 
  -2  11  11     2185.61     2120.85    103.35 o 
  -1  11  11     1972.34     1928.88     99.06 o 
   0  11  11     2225.72     2087.02    128.65 o 
   1  11  11     1666.24     1630.93    115.24 o 
   2  11  11     1999.74     1822.80     82.07 o 
   3  11  11     1071.76     1079.64     63.69 o 
   4  11  11     1740.75     1815.95     84.95 o 
   5  11  11     1080.19     1034.37     65.57 o 
  -3  12  11     2161.96     2126.92    209.22 o 
  -2  12  11     1039.96     1092.65     72.82 o 
  -1  12  11     1586.99     1568.40     89.74 o 
   0  12  11      564.22      586.12     57.18 o 
   1  12  11     1334.34     1416.82    109.17 o 
   2  12  11      879.96      877.99     89.27 o 
   3  12  11     2195.82     2182.28     94.97 o 
   0   0  12    54701.86    55859.38   3081.09 o 
   1   0  12       22.69       36.05     24.52 o 
   2   0  12    24405.41    24617.49    807.80 o 
   3   0  12     1050.53     1046.30     58.19 o 
   4   0  12     8633.82     8440.21    295.38 o 
   5   0  12      262.70      243.53     31.05 o 
   6   0  12    11256.17    11403.07    392.94 o 
   7   0  12     1053.04      921.41     60.70 o 
   8   0  12     4295.37     4337.50    175.35 o 
   9   0  12       83.36      103.32     27.50 o 
  10   0  12      207.03      190.02     34.32 o 
  11   0  12      973.38      952.95     91.15 o 
 -11   1  12      470.24      353.85     61.83 o 
 -10   1  12     4989.62     5139.19    209.40 o 
  -9   1  12       24.51       30.10     22.71 o 
  -8   1  12     3665.92     3641.01    156.29 o 
  -7   1  12      378.31      359.65     40.35 o 
  -6   1  12     6135.21     5991.43    274.65 o 
  -5   1  12      346.44      335.58     36.72 o 
  -4   1  12     6057.18     5836.60    200.57 o 
  -3   1  12      275.41      263.51     30.19 o 
  -2   1  12      283.81      244.09     29.10 o 
  -1   1  12       63.22       60.77     25.69 o 
   0   1  12      357.95      416.00     42.97 o 
   1   1  12       67.83       91.06     27.29 o 
   3   1  12      228.29      200.17     29.04 o 
   4   1  12     5142.47     4999.37    197.54 o 
   5   1  12      417.41      406.29     37.55 o 
   6   1  12     6144.56     5988.98    192.89 o 
   7   1  12      306.95      290.91     37.61 o 
   8   1  12     3974.62     3874.59    157.45 o 
   9   1  12       27.13       27.20     21.93 o 
  10   1  12     5136.87     5352.99    211.03 o 
  11   1  12      526.46      488.69     51.41 o 
 -11   2  12       60.63       72.89     41.05 o 
 -10   2  12     1323.02     1395.24    109.20 o 
  -9   2  12       90.95      112.77     28.73 o 
  -8   2  12     2494.63     2387.19    109.86 o 
  -7   2  12      101.99      102.44     31.88 o 
  -6   2  12     6224.02     5961.96    275.23 o 
  -5   2  12      134.62      148.84     36.18 o 
  -4   2  12    17091.27    17121.49    618.83 o 
  -3   2  12      449.34      451.90     36.98 o 
  -2   2  12    23342.00    23734.06    818.80 o 
  -1   2  12      371.75      356.03     40.88 o 
   0   2  12    22650.45    23222.92    924.23 o 
   1   2  12      254.48      277.40     30.14 o 
   2   2  12    25756.08    26227.03    820.39 o 
   3   2  12      320.20      282.33     32.90 o 
   4   2  12    19729.89    20350.00    625.47 o 
   5   2  12      246.79      216.12     30.64 o 
   6   2  12     5896.36     5991.40    193.13 o 
   7   2  12      155.37      133.89     25.78 o 
   8   2  12     2217.27     2181.09    106.62 o 
   9   2  12      123.40       92.08     37.94 o 
  10   2  12     1337.02     1386.31     81.36 o 
  11   2  12       61.32       44.06     26.30 o 
 -11   3  12      350.68      329.91     62.07 o 
 -10   3  12     6218.25     6566.25    311.24 o 
  -9   3  12      288.96      312.67     55.07 o 
  -8   3  12     9049.84     9224.51    405.30 o 
  -7   3  12      461.23      376.68     51.86 o 
  -5   3  12      189.00      184.16     39.85 o 
  -4   3  12     2151.82     2093.45     87.50 o 
  -3   3  12      326.24      298.70     33.15 o 
  -2   3  12     6633.03     6324.26    377.93 o 
  -1   3  12      730.12      694.50     56.40 o 
   0   3  12     1386.65     1447.55     88.27 o 
   1   3  12      798.98      771.69     49.14 o 
   2   3  12     6253.12     6164.60    223.38 o 
   3   3  12      277.53      254.64     30.89 o 
   4   3  12     1625.58     1552.81     82.43 o 
   5   3  12      318.34      335.71     29.93 o 
   6   3  12     4378.87     4292.65    128.91 o 
   7   3  12      588.68      550.80     34.92 o 
   8   3  12     8641.38     9074.20    330.46 o 
   9   3  12      203.66      170.45     32.95 o 
  10   3  12     5664.44     5995.49    241.24 o 
  11   3  12      208.00      168.95     47.63 o 
 -10   4  12     1030.58      990.42     97.59 o 
  -9   4  12      162.74      171.24     63.51 o 
  -8   4  12     2661.23     2717.13    155.46 o 
  -7   4  12      459.65      416.88     55.27 o 
  -6   4  12     4527.25     4540.99    208.38 o 
  -5   4  12      776.09      796.60     65.00 o 
  -4   4  12    13083.74    13058.07    579.68 o 
  -3   4  12      647.45      626.64     45.12 o 
  -2   4  12    16313.98    16348.66    706.85 o 
  -1   4  12      805.65      788.83     67.79 o 
   0   4  12    11390.21    11841.32    491.22 o 
   1   4  12     1143.30     1125.62     73.67 o 
   2   4  12    18433.04    18981.09    719.87 o 
   3   4  12      592.05      579.45     45.75 o 
   4   4  12    14177.44    14289.93    463.47 o 
   5   4  12      507.07      486.47     45.08 o 
   6   4  12     4058.66     3849.28    160.64 o 
   7   4  12      707.61      677.10     50.83 o 
   8   4  12     2886.88     2993.52    128.13 o 
   9   4  12      233.46      229.29     61.95 o 
  10   4  12     1285.55     1217.94    133.44 o 
 -10   5  12     4548.54     4896.71    367.60 o 
  -9   5  12      476.29      485.66    116.69 o 
  -8   5  12     5877.36     5581.85    395.27 o 
  -7   5  12      122.70      153.74     38.87 o 
  -6   5  12     6683.56     6638.46    308.37 o 
  -5   5  12      426.00      349.10     47.93 o 
  -4   5  12     4578.45     4558.78    249.94 o 
  -3   5  12      785.72      780.03     66.49 o 
  -2   5  12      612.29      508.99     41.53 o 
  -1   5  12      517.65      494.76     49.00 o 
   0   5  12     1968.20     1987.27    112.12 o 
   1   5  12      413.41      328.90     47.94 o 
   2   5  12      332.78      290.71     36.33 o 
   3   5  12      762.10      738.00     53.63 o 
   4   5  12     6113.85     6094.41    207.65 o 
   5   5  12      358.04      335.30     39.25 o 
   6   5  12     6748.49     6790.44    247.73 o 
   7   5  12      264.47      286.58     38.59 o 
   8   5  12     5177.85     5236.82    206.38 o 
   9   5  12      373.04      384.75     81.43 o 
  10   5  12     4123.34     4125.46    325.33 o 
  -9   6  12       50.50       30.97     83.96 o 
  -8   6  12     2911.42     2989.53    254.03 o 
  -7   6  12      622.13      607.61    113.57 o 
  -6   6  12     6835.52     7166.58    337.64 o 
  -5   6  12      936.38      867.66     72.19 o 
  -4   6  12     4752.74     4587.58    232.44 o 
  -3   6  12     1196.66     1215.02    127.02 o 
  -2   6  12     8857.08     8779.78    304.05 o 
  -1   6  12     2527.65     2522.53    145.74 o 
   0   6  12    16372.42    16663.23    682.48 o 
   1   6  12     3291.86     3241.66    126.31 o 
   2   6  12     8116.13     8237.98    299.29 o 
   3   6  12     1891.71     1843.46     87.14 o 
   4   6  12     4969.33     4996.68    188.28 o 
   5   6  12      820.30      721.69     57.75 o 
   6   6  12     7475.20     7643.54    274.24 o 
   7   6  12      456.00      405.23     47.32 o 
   8   6  12     2864.50     2770.94    129.70 o 
   9   6  12       10.78      -13.45     19.30 o 
  -9   7  12      262.57      325.14    118.05 o 
  -8   7  12     3673.17     3553.31    300.01 o 
  -7   7  12     1329.04     1340.09    162.67 o 
  -6   7  12     4925.90     5068.82    231.32 o 
  -5   7  12     1126.97     1141.62     82.62 o 
  -4   7  12     3540.57     3630.68    183.64 o 
  -3   7  12      228.46      205.29     41.94 o 
  -2   7  12       98.18       81.29     30.86 o 
  -1   7  12      333.07      335.09     46.16 o 
   0   7  12      585.20      553.13     46.80 o 
   1   7  12      313.83      284.33     38.30 o 
   2   7  12      149.28      157.12     32.33 o 
   3   7  12      389.27      339.97     40.55 o 
   4   7  12     3433.50     3328.21    145.18 o 
   5   7  12      925.14      825.26     63.47 o 
   6   7  12     4303.20     4209.94    182.01 o 
   7   7  12     1067.28     1098.36     75.92 o 
   8   7  12     3454.98     3452.13    153.97 o 
   9   7  12      413.25      458.44     52.48 o 
  -8   8  12     1231.98     1356.84    176.11 o 
  -7   8  12      566.35      510.59    113.96 o 
  -6   8  12     4066.50     4254.62    325.52 o 
  -5   8  12     1139.61     1081.98     92.19 o 
  -4   8  12     6702.32     7067.23    320.93 o 
  -3   8  12     2660.10     2603.22    146.04 o 
  -2   8  12     7197.16     7161.90    339.49 o 
   0   8  12     6473.22     6125.41    226.68 o 
   1   8  12      934.82      883.70     60.68 o 
   2   8  12     7782.37     7641.37    271.94 o 
   3   8  12     2543.16     2461.05    116.10 o 
   4   8  12     6668.73     6754.29    256.42 o 
   5   8  12     1552.42     1568.23     71.95 o 
   6   8  12     4106.83     4059.81    141.93 o 
   7   8  12      542.20      551.59     49.71 o 
   8   8  12     1043.86     1108.21     65.80 o 
  -7   9  12      811.30      850.34    145.52 o 
  -6   9  12     1949.86     1985.88    196.95 o 
  -5   9  12      237.90      285.00     94.87 o 
  -3   9  12      302.62      332.45     52.00 o 
  -2   9  12     1171.75     1179.43     89.87 o 
  -1   9  12      132.74       97.53     30.35 o 
   0   9  12        2.04       11.08     22.53 o 
   1   9  12      153.55      147.15     40.28 o 
   2   9  12     1159.02     1020.44     70.21 o 
   3   9  12      205.84      165.42     30.27 o 
   4   9  12     1044.24      985.44     59.49 o 
   5   9  12      377.08      399.08     43.03 o 
   6   9  12     1510.11     1535.03     78.43 o 
   7   9  12      819.44      836.21     61.75 o 
  -6  10  12     1761.45     1820.29    192.47 o 
  -5  10  12     1723.95     1794.58    195.39 o 
  -4  10  12     5449.14     5523.59    261.80 o 
  -3  10  12     1613.15     1665.18    107.95 o 
  -2  10  12     5696.61     5659.10    289.83 o 
  -1  10  12     1612.85     1622.33     84.76 o 
   0  10  12     4837.28     4830.28    234.37 o 
   1  10  12     1078.56     1073.63     75.48 o 
   2  10  12     6404.26     6523.68    238.09 o 
   3  10  12     1228.85     1329.93     70.03 o 
   4  10  12     5067.13     5038.83    196.50 o 
   5  10  12     1814.59     1819.82     86.84 o 
   6  10  12     1395.68     1275.77     74.83 o 
  -4  11  12      419.18      364.68    104.42 o 
  -3  11  12      580.47      600.10     68.23 o 
  -2  11  12      409.49      378.44     57.31 o 
  -1  11  12       21.68       22.58     21.59 o 
   0  11  12        9.76       41.23     28.03 o 
   1  11  12       30.23       39.36     33.41 o 
   2  11  12      246.67      236.98     34.79 o 
   3  11  12      476.95      517.41     47.38 o 
   4  11  12      535.71      476.84     48.26 o 
   1   0  13     6981.13     6854.43    296.78 o 
   2   0  13     1932.22     1807.65     85.03 o 
   3   0  13    12976.69    13198.21    448.01 o 
   4   0  13     4921.73     4882.32    184.48 o 
   5   0  13     4412.34     4539.38    175.10 o 
   6   0  13      601.26      621.72     60.40 o 
   7   0  13       75.91       68.40     30.34 o 
   8   0  13      991.55      935.67     63.99 o 
   9   0  13     1434.17     1438.73     82.81 o 
  10   0  13     3716.27     3684.18    160.46 o 
  11   0  13      959.52      993.34     95.27 o 
 -11   1  13     1306.48     1388.01    158.18 o 
 -10   1  13      423.84      404.85     47.07 o 
  -9   1  13     2870.02     2981.25    134.23 o 
  -8   1  13     2249.12     2211.25    104.19 o 
  -7   1  13     2602.65     2628.65    143.26 o 
  -6   1  13     3313.96     3163.64    164.81 o 
  -5   1  13      269.94      246.71     32.47 o 
  -4   1  13     7133.37     7120.17    258.64 o 
  -3   1  13     1593.62     1457.37     70.18 o 
  -2   1  13    12711.84    12953.02    441.89 o 
  -1   1  13      861.97      793.18     63.62 o 
   0   1  13     9962.66    10007.81    418.76 o 
   1   1  13      947.44      907.85     65.23 o 
   2   1  13    13065.74    13037.63    441.38 o 
   3   1  13     1194.11     1070.81     64.72 o 
   4   1  13     7534.47     7341.31    259.60 o 
   6   1  13     3064.07     3126.12    131.88 o 
   7   1  13     2362.84     2480.95    140.60 o 
   8   1  13     1880.49     1896.03     99.46 o 
   9   1  13     2771.20     2877.57    132.16 o 
  10   1  13      451.27      401.55     46.53 o 
  11   1  13     1472.75     1529.38    102.28 o 
 -10   2  13     2087.79     2302.07    151.13 o 
  -9   2  13      732.67      674.37     57.77 o 
  -8   2  13     2699.46     2762.56    173.13 o 
  -7   2  13     3695.00     3572.23    183.55 o 
  -6   2  13     2962.21     2821.22    198.22 o 
  -5   2  13     2997.22     2915.55    148.85 o 
  -4   2  13     3351.69     3238.30    213.32 o 
  -3   2  13     4017.60     4205.72    162.95 o 
  -2   2  13      610.73      588.93     44.64 o 
  -1   2  13    10926.04    11233.20    475.43 o 
   0   2  13      339.22      347.10     50.36 o 
   1   2  13    11367.60    11673.82    393.40 o 
   2   2  13      585.93      506.36     41.80 o 
   3   2  13     4159.02     4198.27    162.31 o 
   4   2  13     2215.27     2188.32    103.75 o 
   5   2  13     2466.72     2570.16    116.13 o 
   6   2  13     2884.84     2898.88    124.40 o 
   7   2  13     3414.43     3552.77    128.70 o 
   8   2  13     3759.80     4000.80    153.04 o 
   9   2  13      785.31      762.19     59.15 o 
  10   2  13     2272.09     2391.73    116.33 o 
 -10   3  13      538.41      565.21     76.60 o 
  -9   3  13     1328.96     1308.34     92.99 o 
  -8   3  13     1968.85     1978.81    120.40 o 
  -7   3  13      620.57      613.63     63.32 o 
  -6   3  13     2793.19     2767.50    146.70 o 
  -5   3  13     4561.02     4482.56    213.21 o 
  -4   3  13     3045.96     3169.37    162.47 o 
  -2   3  13     7624.51     7816.06    270.49 o 
  -1   3  13      972.17      891.57     65.99 o 
   0   3  13    16898.46    17679.88    716.44 o 
   1   3  13     1011.17      905.18     54.01 o 
   2   3  13     7030.64     7240.25    266.96 o 
   3   3  13      357.81      333.07     39.61 o 
   4   3  13     3068.17     3009.61    127.87 o 
   5   3  13     4237.99     4213.65    169.05 o 
   6   3  13     2518.82     2498.34    114.47 o 
   7   3  13      515.48      568.85     42.49 o 
   8   3  13     1779.15     1750.16    166.95 o 
   9   3  13     1011.48     1046.12    128.38 o 
  10   3  13      514.73      620.66     95.26 o 
 -10   4  13     2864.94     2934.59    255.98 o 
  -9   4  13      457.37      488.38     99.74 o 
  -8   4  13     3818.98     3950.74    200.18 o 
  -7   4  13     5210.92     5224.65    255.54 o 
  -6   4  13     2793.50     2797.64    167.48 o 
  -5   4  13     3799.36     3683.31    180.66 o 
  -4   4  13     1232.13     1149.02     88.86 o 
  -3   4  13     2259.43     2187.98     96.39 o 
  -2   4  13     1191.25     1249.77     68.95 o 
  -1   4  13     8257.89     8525.58    354.91 o 
   0   4  13      987.44      971.52     77.53 o 
   1   4  13     7585.40     8002.76    357.05 o 
   3   4  13     1847.89     1902.52    120.17 o 
   4   4  13     1513.82     1450.47     74.94 o 
   5   4  13     3343.34     3268.24    140.12 o 
   6   4  13     3528.98     3622.19    139.93 o 
   7   4  13     5174.89     5365.83    203.73 o 
   8   4  13     3548.63     3802.90    158.78 o 
   9   4  13      596.90      612.48     97.79 o 
  10   4  13     2824.04     3063.17    244.48 o 
  -9   5  13     1873.91     1931.33    187.60 o 
  -8   5  13      965.29      899.63    135.78 o 
  -7   5  13     1637.31     1649.22    107.79 o 
  -6   5  13     3177.97     3197.29    169.61 o 
  -5   5  13     2023.41     1968.57    123.05 o 
  -4   5  13     5852.85     5909.88    257.47 o 
  -3   5  13     1856.55     1815.54    113.99 o 
  -2   5  13     4565.81     4569.70    170.32 o 
  -1   5  13       18.79       48.02     26.87 o 
   0   5  13     4351.79     4755.01    222.70 o 
   1   5  13      124.54      106.35     34.52 o 
   2   5  13     3958.67     3832.39    205.12 o 
   3   5  13     2029.21     2020.22    115.02 o 
   4   5  13     4882.30     4898.03    198.57 o 
   5   5  13     2136.47     2174.62    102.45 o 
   6   5  13     3144.77     3145.24    136.65 o 
   7   5  13     1607.46     1620.21     87.54 o 
   8   5  13     1314.75     1406.62     79.81 o 
   9   5  13     1618.24     1731.46    170.46 o 
  -9   6  13     1326.09     1249.50    177.86 o 
  -8   6  13     3193.52     3065.31    290.65 o 
  -7   6  13      829.03      870.04     77.33 o 
  -6   6  13     1635.18     1423.36    101.27 o 
  -5   6  13     3192.57     3272.95    175.66 o 
  -4   6  13      585.20      579.07     61.64 o 
  -3   6  13     6473.92     6274.07    289.41 o 
  -2   6  13     3289.07     3433.39    189.07 o 
  -1   6  13     2497.45     2472.87    146.79 o 
   0   6  13      471.02      446.84     75.98 o 
   1   6  13     2181.99     2272.90    133.65 o 
   2   6  13     3814.90     3978.76    154.25 o 
   3   6  13     6273.81     6144.18    230.29 o 
   4   6  13      390.81      370.10     44.56 o 
   5   6  13     3376.41     3300.00    141.65 o 
   6   6  13     1553.83     1422.40     83.12 o 
   7   6  13      724.19      791.23     81.54 o 
   8   6  13     3319.64     3621.68    154.05 o 
   9   6  13     1401.51     1436.80     86.44 o 
  -8   7  13      892.61      773.19    143.18 o 
  -7   7  13     2680.83     2827.26    241.95 o 
  -6   7  13     2849.50     2900.41    162.54 o 
  -5   7  13      814.01      820.89     79.51 o 
  -4   7  13     4525.63     4531.39    227.11 o 
  -3   7  13     2629.35     2665.91    154.56 o 
  -2   7  13     4105.99     4079.74    198.71 o 
  -1   7  13      343.15      357.12     48.76 o 
   0   7  13     1841.71     1866.21    114.18 o 
   1   7  13      388.27      395.05     43.15 o 
   2   7  13     3474.50     3577.83    153.82 o 
   3   7  13     3023.84     2859.50    125.41 o 
   4   7  13     4666.50     4553.16    182.35 o 
   5   7  13     1153.65     1147.15     72.25 o 
   6   7  13     2976.73     2857.47    132.34 o 
   7   7  13     2320.36     2306.88    117.99 o 
   8   7  13      669.79      690.89     61.40 o 
  -7   8  13     1633.77     1625.29    191.69 o 
  -6   8  13     3056.27     2964.40    252.47 o 
  -5   8  13     1722.36     1739.90    137.24 o 
  -4   8  13     2102.27     2081.34    127.94 o 
  -3   8  13     3124.13     3232.36    180.61 o 
  -2   8  13       87.12       92.37     37.70 o 
  -1   8  13     2194.52     2195.69    193.44 o 
   0   8  13      124.12      129.91     36.50 o 
   1   8  13     2702.49     2651.26    117.37 o 
   2   8  13       15.15       23.41     24.43 o 
   3   8  13     3570.77     3445.43    146.34 o 
   4   8  13     1911.67     1874.86    100.23 o 
   5   8  13     1915.60     1912.16    100.59 o 
   6   8  13     2480.62     2521.65    126.13 o 
   7   8  13     1546.36     1450.66     91.68 o 
  -6   9  13     1887.51     2059.90    215.85 o 
  -5   9  13     1213.67     1161.00     93.47 o 
  -4   9  13     1471.40     1577.06    110.75 o 
  -3   9  13      726.12      720.36     75.26 o 
  -2   9  13     2893.58     2970.71    164.06 o 
  -1   9  13     1880.19     1804.29    121.66 o 
   0   9  13     6296.94     6190.84    284.63 o 
   1   9  13     1662.70     1580.74     88.62 o 
   2   9  13     2788.00     2772.50    129.74 o 
   3   9  13      801.33      795.34     63.44 o 
   4   9  13     1517.04     1512.68     89.49 o 
   5   9  13     1198.78     1165.13     80.91 o 
   6   9  13     2022.17     1992.87    110.53 o 
  -5  10  13     2877.02     3143.82    261.04 o 
  -4  10  13      959.12      985.58     87.74 o 
  -3  10  13     1098.41     1055.88     93.99 o 
  -2  10  13      602.57      576.72     87.66 o 
  -1  10  13     2081.36     2183.30    142.62 o 
   0  10  13      246.91      183.12     43.72 o 
   1  10  13     2687.97     2550.81    117.83 o 
   2  10  13      245.61      296.93     45.37 o 
   3  10  13     1434.06     1419.03     84.60 o 
   4  10  13     1010.72     1002.85     75.66 o 
   5  10  13     2507.60     2500.75    130.13 o 
  -3  11  13      657.51      780.89     79.82 o 
  -2  11  13     2775.20     2804.38    167.25 o 
  -1  11  13      606.66      634.65     74.02 o 
   0  11  13     1622.49     1645.03     95.67 o 
   1  11  13      664.72      671.83     75.36 o 
   2  11  13     2929.59     2938.58    136.08 o 
   3  11  13      688.06      778.88     68.30 o 
   0   0  14       57.03       67.01     44.42 o 
   1   0  14       16.29       53.96     27.60 o 
   2   0  14       45.99       68.41     41.06 o 
   3   0  14     2339.20     2192.27     99.24 o 
   4   0  14      181.36      175.25     30.05 o 
   5   0  14    11048.74    11024.89    383.91 o 
   6   0  14      192.04      189.28     40.28 o 
   7   0  14     6526.38     6755.56    311.73 o 
   8   0  14      273.67      212.34     57.47 o 
   9   0  14     5092.54     5199.40    209.40 o 
  10   0  14      138.80      148.94     33.92 o 
 -10   1  14      163.39      159.56     32.91 o 
  -9   1  14      784.24      759.19     72.49 o 
  -8   1  14      177.84      204.74     63.90 o 
  -7   1  14     4777.37     4697.13    230.83 o 
  -6   1  14      281.28      259.31     46.10 o 
  -5   1  14    10015.30     9441.34    384.43 o 
  -4   1  14     1242.05     1262.61     69.08 o 
  -3   1  14    15943.64    15744.79    536.59 o 
  -2   1  14       24.93       14.85     20.39 o 
  -1   1  14    20433.54    20845.08    898.82 o 
   0   1  14       78.59       94.08     32.68 o 
   1   1  14    23829.63    23597.80    745.78 o 
   2   1  14       16.40       17.39     20.96 o 
   3   1  14    15954.59    16146.96    660.17 o 
   4   1  14     1238.56     1227.00     69.02 o 
   5   1  14     8093.76     8099.39    305.63 o 
   6   1  14      391.72      375.55     40.41 o 
   7   1  14     4850.37     4717.31    230.00 o 
   8   1  14      122.15      133.00     34.91 o 
   9   1  14      876.95      836.85     63.29 o 
  10   1  14      105.94      123.08     28.46 o 
 -10   2  14       31.65      -18.90     33.12 o 
  -9   2  14     6865.49     7141.50    338.84 o 
  -8   2  14      380.55      373.79     53.83 o 
  -7   2  14     5913.36     6068.38    304.93 o 
  -6   2  14      444.40      382.41     53.63 o 
  -5   2  14     5455.59     5257.66    228.17 o 
  -4   2  14      212.00      177.66     29.96 o 
  -3   2  14     9119.24     9006.19    290.75 o 
  -2   2  14      151.30      158.35     29.43 o 
  -1   2  14     2663.49     2695.39    148.25 o 
   0   2  14       51.41       32.49     27.84 o 
   1   2  14     3163.32     3167.86    125.54 o 
   2   2  14      121.05      149.75     28.81 o 
   3   2  14     7170.30     7128.85    282.95 o 
   4   2  14      140.29      113.03     31.44 o 
   5   2  14     4423.80     4167.42    176.30 o 
   6   2  14      464.60      463.68     44.86 o 
   7   2  14     6883.88     7235.48    310.41 o 
   8   2  14      418.40      394.02     54.89 o 
   9   2  14     7077.41     7532.58    281.51 o 
  10   2  14       28.19       29.68     21.58 o 
 -10   3  14       78.09       65.26     51.23 o 
  -9   3  14     1679.71     1701.84    115.16 o 
  -8   3  14      444.12      395.75     64.29 o 
  -7   3  14     2763.80     2717.33    147.12 o 
  -6   3  14      471.48      465.83     57.72 o 
  -5   3  14     9807.72     9718.71    413.56 o 
  -4   3  14      652.94      557.07     59.73 o 
  -3   3  14    16223.46    16606.36    545.69 o 
  -2   3  14      357.86      354.73     37.54 o 
  -1   3  14    19669.19    20087.06    782.97 o 
   0   3  14      696.04      637.28     59.98 o 
   1   3  14    18295.19    18608.85    782.83 o 
   2   3  14      211.14      176.42     42.48 o 
   3   3  14    15173.69    15327.17    661.12 o 
   4   3  14      452.07      413.08     71.59 o 
   5   3  14     8819.94     8894.23    404.22 o 
   6   3  14      500.82      434.53     75.00 o 
   7   3  14     2308.23     2283.81    140.85 o 
   8   3  14      544.14      556.37     90.20 o 
   9   3  14     1926.67     1883.21    168.51 o 
  10   3  14       64.88       69.94     30.58 o 
  -9   4  14     5218.78     5224.57    390.98 o 
  -8   4  14      209.50      207.30     42.82 o 
  -7   4  14     6612.78     6660.71    308.42 o 
  -6   4  14       62.17       52.79     29.93 o 
  -5   4  14     2778.85     2610.32    148.37 o 
  -4   4  14      264.01      256.29     45.33 o 
  -3   4  14     2474.49     2334.25    106.70 o 
  -2   4  14      639.95      611.07     48.58 o 
  -1   4  14     1576.76     1527.01     93.39 o 
   0   4  14       78.92       70.17     31.70 o 
   1   4  14     1404.45     1250.78     92.36 o 
   2   4  14      721.03      559.88     88.83 o 
   3   4  14     2709.92     2474.85    191.89 o 
   4   4  14      225.46      215.75     46.50 o 
   5   4  14     2769.67     2723.42    188.87 o 
   6   4  14      125.69       96.40     36.30 o 
   7   4  14     6486.12     6459.91    243.80 o 
   8   4  14      329.64      323.97     74.42 o 
   9   4  14     5282.91     5433.40    378.71 o 
  -9   5  14     1203.68     1137.49    145.33 o 
  -8   5  14      306.99      301.37     82.60 o 
  -7   5  14     3181.77     3044.74    176.35 o 
  -6   5  14      937.19      914.98     78.66 o 
  -5   5  14     6448.30     6507.82    315.74 o 
  -4   5  14      538.03      522.08     59.38 o 
  -3   5  14    13357.76    13599.40    530.67 o 
  -2   5  14     1098.57     1088.28     66.15 o 
  -1   5  14    20509.64    21321.64    798.12 o 
   0   5  14      496.85      479.36     54.23 o 
   1   5  14    17539.43    17847.33    795.23 o 
   2   5  14     1070.02     1058.92     85.02 o 
   3   5  14    11115.27    10827.79    513.31 o 
   4   5  14      305.86      290.34     53.86 o 
   5   5  14     6977.31     7105.32    255.10 o 
   6   5  14      875.33      935.29     65.64 o 
   7   5  14     3514.01     3566.10    147.25 o 
   8   5  14      404.31      483.38     50.05 o 
   9   5  14     1018.48     1014.37    132.27 o 
  -8   6  14      231.01      248.38    105.98 o 
  -7   6  14     4208.73     4448.27    218.89 o 
  -6   6  14      700.88      661.45     68.94 o 
  -5   6  14     5497.73     5335.48    267.06 o 
  -4   6  14      717.25      696.44     70.68 o 
  -3   6  14      985.97      951.96     86.60 o 
  -2   6  14       85.79       70.88     33.89 o 
  -1   6  14       45.82       45.57     29.43 o 
   0   6  14        6.25        2.49     27.54 o 
   1   6  14        5.50        6.01     32.34 o 
   2   6  14      126.46      170.58     44.02 o 
   3   6  14     1524.00     1457.81     78.80 o 
   4   6  14      710.94      702.78     56.20 o 
   5   6  14     5833.54     5683.59    215.87 o 
   6   6  14      576.79      595.34     55.98 o 
   7   6  14     3874.07     3891.41    170.30 o 
   8   6  14      256.03      216.67     37.24 o 
  -8   7  14      329.13      187.99    111.63 o 
  -7   7  14     3144.83     3329.67    287.34 o 
  -6   7  14      322.81      297.12     51.83 o 
  -5   7  14     6001.85     6272.47    303.29 o 
  -4   7  14      731.23      698.51     71.33 o 
  -3   7  14     6797.37     7218.98    325.71 o 
  -2   7  14      991.04     1040.10     87.94 o 
  -1   7  14    11785.40    12145.79    521.72 o 
   0   7  14     1756.54     1860.97    116.54 o 
   1   7  14    12250.97    12573.50    528.27 o 
   2   7  14     1180.48     1137.95     71.81 o 
   3   7  14     6819.47     6699.56    255.68 o 
   4   7  14      613.43      595.61     55.84 o 
   5   7  14     6403.24     6396.41    243.35 o 
   6   7  14      227.18      208.20     40.84 o 
   7   7  14     3207.10     3056.53    143.75 o 
   8   7  14      303.46      312.81     44.35 o 
  -7   8  14     2248.67     2433.94    256.56 o 
  -6   8  14      791.04      727.61    136.56 o 
  -5   8  14     1678.70     1681.66    110.58 o 
  -4   8  14      231.90      208.34     68.18 o 
  -3   8  14     1655.52     1569.19    110.42 o 
  -2   8  14       44.70       31.13     31.37 o 
  -1   8  14     1094.20      972.07     86.98 o 
   0   8  14       70.14       71.09     33.06 o 
   1   8  14     1310.75     1185.51     90.38 o 
   2   8  14        6.28      -10.17     21.85 o 
   3   8  14     1630.58     1575.79     89.86 o 
   4   8  14      300.34      277.08     43.61 o 
   5   8  14     1350.55     1222.94     83.46 o 
   6   8  14      767.11      702.99     64.91 o 
   7   8  14     2677.23     2681.50    132.04 o 
  -5   9  14     3028.09     3274.53    177.48 o 
  -4   9  14     1575.92     1807.64    121.08 o 
  -3   9  14     7163.63     7391.90    393.12 o 
  -2   9  14     1775.87     1747.06    116.56 o 
  -1   9  14     5193.35     5244.83    276.67 o 
   0   9  14      704.34      775.92    103.64 o 
   1   9  14     6166.27     6080.70    224.33 o 
   2   9  14     1369.05     1461.08     87.92 o 
   3   9  14     7858.51     7818.74    286.33 o 
   4   9  14     1547.52     1573.22     94.28 o 
   5   9  14     2868.78     2731.85    138.46 o 
  -4  10  14      188.13      244.00     50.95 o 
  -3  10  14      661.41      653.68     75.74 o 
  -2  10  14      467.10      433.52     62.78 o 
  -1  10  14      172.10      158.00     42.33 o 
   0  10  14      249.92      211.56     59.22 o 
   1  10  14      217.25      223.41     48.71 o 
   2  10  14      447.25      407.27     52.00 o 
   3  10  14      752.34      745.22     81.48 o 
   4  10  14      338.31      317.53     48.88 o 
   1   0  15     3849.24     4137.91    198.77 o 
   2   0  15      644.87      598.24     47.80 o 
   3   0  15    13036.20    13195.44    452.98 o 
   4   0  15      528.01      467.87     44.23 o 
   5   0  15     7761.54     7942.75    287.96 o 
   6   0  15     3158.28     3027.93    163.79 o 
   7   0  15     2143.67     2098.63    127.74 o 
   8   0  15     5338.70     5598.04    270.15 o 
   9   0  15       88.79      146.16     34.60 o 
  -9   1  15     2817.84     2831.68    164.91 o 
  -8   1  15     1198.08     1196.22     90.79 o 
  -7   1  15     3387.86     3400.72    179.12 o 
  -6   1  15     2385.43     2330.88    211.76 o 
  -5   1  15     5696.29     5645.63    254.39 o 
  -4   1  15     6555.06     6510.47    253.83 o 
  -3   1  15     2108.60     2068.09    100.78 o 
  -2   1  15     8336.87     8412.08    296.82 o 
  -1   1  15       13.76       22.94     28.64 o 
   0   1  15     2934.47     2952.72    152.21 o 
   1   1  15       19.43       24.87     19.96 o 
   2   1  15     7818.76     8078.39    293.97 o 
   3   1  15     2394.58     2356.06    104.18 o 
   4   1  15     7420.65     7477.53    258.32 o 
   5   1  15     4899.76     5008.07    201.29 o 
   6   1  15     2143.91     2129.89    129.42 o 
   7   1  15     3330.99     3282.20    176.71 o 
   8   1  15     1083.29     1094.86    122.44 o 
   9   1  15     3066.00     3207.42    173.77 o 
  -9   2  15      527.62      619.76     68.14 o 
  -8   2  15     2928.51     2958.50    164.43 o 
  -7   2  15     2379.43     2370.44    139.07 o 
  -6   2  15     1845.53     1720.24    111.64 o 
  -5   2  15     4504.00     4217.76    224.81 o 
  -4   2  15     1942.48     1895.21     94.16 o 
  -3   2  15     6201.60     6343.56    231.96 o 
  -2   2  15      884.79      802.51     57.42 o 
  -1   2  15    11225.26    11695.03    485.29 o 
   0   2  15       76.63       72.78     32.51 o 
   1   2  15    10815.89    11483.49    400.37 o 
   2   2  15     1009.16      937.52     69.86 o 
   3   2  15     5914.89     6066.17    230.03 o 
   4   2  15     1989.91     1924.98     94.06 o 
   5   2  15     4861.74     4944.75    185.35 o 
   6   2  15     1814.55     1701.39     89.18 o 
   7   2  15     2254.51     2275.42    134.81 o 
   8   2  15     2863.16     2841.87    227.93 o 
   9   2  15      467.19      606.63     93.31 o 
  -9   3  15     3885.09     4168.48    217.54 o 
  -8   3  15     1503.63     1506.17    150.00 o 
  -7   3  15     5324.05     5425.97    265.02 o 
  -6   3  15     4285.81     4369.13    220.95 o 
  -5   3  15     3163.87     3011.28    162.51 o 
  -4   3  15     3831.80     3765.19    196.55 o 
  -3   3  15      722.47      701.76     51.05 o 
  -2   3  15     4493.71     4503.05    175.56 o 
  -1   3  15       23.90       13.17     27.16 o 
   0   3  15    12760.60    13403.03    557.75 o 
   1   3  15       89.07      100.38     37.59 o 
   2   3  15     4315.61     4269.16    212.75 o 
   3   3  15      399.97      371.47     55.63 o 
   4   3  15     3937.68     3897.62    194.56 o 
   5   3  15     2836.24     2893.32    161.97 o 
   6   3  15     4166.13     4370.39    219.47 o 
   7   3  15     5385.43     5511.31    264.04 o 
   8   3  15     1507.76     1456.19    153.12 o 
   9   3  15     3780.54     4280.33    311.89 o 
  -9   4  15     1182.37     1233.33    152.15 o 
  -8   4  15      541.18      525.70     63.23 o 
  -7   4  15     1126.04     1074.02     91.49 o 
  -6   4  15     3189.63     3088.47    179.87 o 
  -5   4  15     3529.85     3553.25    176.20 o 
  -4   4  15     2153.70     1971.74    120.15 o 
  -3   4  15     7839.59     7797.62    357.37 o 
  -2   4  15      158.90      169.46     32.68 o 
  -1   4  15    10152.82    10589.14    467.87 o 
   0   4  15     3090.30     3118.01    164.40 o 
   1   4  15    11022.97    11699.99    475.97 o 
   2   4  15       98.46       95.41     37.12 o 
   3   4  15     7630.03     8013.99    355.23 o 
   4   4  15     1796.06     1757.25    117.32 o 
   5   4  15     2829.37     2758.72    167.24 o 
   6   4  15     3812.28     3814.11    188.58 o 
   7   4  15     1426.62     1397.84    101.42 o 
   9   4  15     1267.91     1241.71    142.99 o 
  -8   5  15      873.14      891.05    131.89 o 
  -7   5  15     2742.69     2761.68    154.86 o 
  -6   5  15     2297.35     2325.38    142.50 o 
  -5   5  15      959.77      941.80     83.29 o 
  -4   5  15     3736.19     3750.97    187.73 o 
  -3   5  15     1305.93     1246.04     93.52 o 
  -2   5  15     6750.36     6986.98    254.60 o 
  -1   5  15      855.45      904.51     93.22 o 
   0   5  15     9348.05     9456.12    409.67 o 
   1   5  15     1032.26     1058.60     84.29 o 
   2   5  15     6288.65     6475.73    310.26 o 
   3   5  15     1331.77     1313.24     99.38 o 
   4   5  15     3047.04     3124.59    180.52 o 
   5   5  15     1218.26     1128.58     92.71 o 
   6   5  15     2607.55     2683.93    154.24 o 
   7   5  15     2628.30     2555.54    123.06 o 
   8   5  15      970.37     1024.04     71.45 o 
  -8   6  15     1518.76     1455.41    197.15 o 
  -7   6  15     1403.10     1371.01    104.90 o 
  -6   6  15     1442.88     1487.32    103.95 o 
  -5   6  15     5105.76     5391.09    263.49 o 
  -4   6  15     1208.30     1100.28     93.68 o 
  -3   6  15     5823.63     6146.34    287.92 o 
  -2   6  15     1108.48     1112.78     90.66 o 
  -1   6  15     5991.27     6135.77    275.33 o 
   0   6  15      120.56      125.86     46.27 o 
   1   6  15     5515.42     5674.49    277.64 o 
   2   6  15     1217.43     1193.77    116.89 o 
   3   6  15     5912.05     5787.30    283.11 o 
   4   6  15     1469.43     1337.05    102.93 o 
   5   6  15     5127.03     5256.99    209.30 o 
   6   6  15     1287.67     1197.81     80.39 o 
   7   6  15     1377.42     1436.06     88.97 o 
   8   6  15     1598.22     1782.58     97.78 o 
  -7   7  15     1543.91     1737.50    196.37 o 
  -6   7  15      766.65      733.13     77.30 o 
  -5   7  15     1367.38     1432.53    107.36 o 
  -4   7  15     3575.43     3832.76    418.84 o 
  -3   7  15     1067.12     1091.58    208.35 o 
  -2   7  15     5903.56     6060.79    281.37 o 
  -1   7  15      642.67      615.98     92.92 o 
   0   7  15     3440.96     3464.21    183.55 o 
   1   7  15      650.08      661.89     69.86 o 
   2   7  15     5459.79     5329.00    271.23 o 
   3   7  15     1372.01     1405.85    103.46 o 
   4   7  15     3669.08     3633.80    158.76 o 
   5   7  15     1431.39     1406.37     85.67 o 
   6   7  15      827.04      822.13     67.08 o 
   7   7  15     1339.66     1352.14     88.90 o 
  -6   8  15      564.06      627.87    135.98 o 
  -5   8  15     1915.17     2140.34    143.96 o 
  -4   8  15      639.73      586.18     70.52 o 
  -3   8  15     2144.11     2367.01    146.04 o 
  -2   8  15     1992.98     2087.99    132.29 o 
  -1   8  15     5714.58     5523.01    274.60 o 
   0   8  15      945.19      947.07     82.12 o 
   1   8  15     5448.15     5638.35    499.98 o 
   2   8  15     1917.32     1775.70    123.91 o 
   3   8  15     2280.05     2248.80    114.12 o 
   4   8  15      606.14      552.71     57.46 o 
   5   8  15     2330.31     2459.27    150.79 o 
   6   8  15      356.11      343.10     50.19 o 
  -4   9  15     2126.57     2304.00    147.40 o 
  -3   9  15      489.65      454.48     66.01 o 
  -2   9  15     2104.97     2180.70    142.27 o 
  -1   9  15      633.78      726.17     76.94 o 
   0   9  15     2058.34     1989.38    177.67 o 
   1   9  15      511.69      480.51     65.30 o 
   2   9  15     2321.62     2216.53    112.54 o 
   3   9  15      477.39      508.51     56.15 o 
   4   9  15     2163.57     2182.67    116.57 o 
  -2  10  15      857.46      931.73     89.64 o 
  -1  10  15     2422.99     2402.93    156.00 o 
   0  10  15     1787.73     1629.18    157.79 o 
   1  10  15     2643.23     2753.62    217.60 o 
   2  10  15      841.88      810.64     69.16 o 
   0   0  16     8634.29     8800.67    538.65 o 
   1   0  16        1.03        6.51     18.50 o 
   2   0  16    13373.96    13297.83    458.31 o 
   3   0  16        3.19       14.21     22.28 o 
   4   0  16    16064.65    16079.22    548.06 o 
   5   0  16      367.55      307.44     40.50 o 
   6   0  16     5504.32     5358.09    258.95 o 
   7   0  16       52.65       57.43     28.40 o 
   8   0  16     1612.35     1676.19    112.51 o 
   9   0  16       27.35       20.56     21.98 o 
  -9   1  16       31.40       13.36     29.90 o 
  -8   1  16     5957.44     5882.60    298.39 o 
  -7   1  16       92.52       84.40     32.10 o 
  -6   1  16     3892.79     3595.87    200.34 o 
  -5   1  16       71.93       63.63     32.28 o 
  -4   1  16     4812.80     4721.97    172.56 o 
  -3   1  16      217.55      178.08     32.52 o 
  -2   1  16      600.40      570.73     49.58 o 
  -1   1  16       51.83       46.87     32.16 o 
   0   1  16     2309.10     2243.66    128.45 o 
   1   1  16       42.75       14.72     21.18 o 
   2   1  16      596.74      550.46     48.70 o 
   3   1  16      144.89      152.95     31.73 o 
   4   1  16     3813.75     3677.96    164.95 o 
   5   1  16       95.90      122.07     29.53 o 
   6   1  16     4356.24     4339.15    207.31 o 
   7   1  16       87.49      101.81     32.48 o 
   8   1  16     6597.49     6816.63    304.53 o 
   9   1  16       33.12       36.63     23.81 o 
  -9   2  16      294.51      348.84     54.41 o 
  -8   2  16     2273.81     2347.76    144.16 o 
  -7   2  16       12.45       37.38     28.00 o 
  -6   2  16     6472.82     6581.93    294.21 o 
  -5   2  16      210.53      173.65     41.00 o 
  -4   2  16     9594.87     9626.94    425.83 o 
  -3   2  16      138.47      126.15     30.53 o 
  -2   2  16    15305.17    15836.60    584.36 o 
  -1   2  16      158.55      158.30     39.59 o 
   0   2  16    12811.82    13113.81    547.76 o 
   1   2  16      158.94      181.09     42.22 o 
   2   2  16    19471.41    19623.32    718.07 o 
   3   2  16      145.46      171.35     43.22 o 
   4   2  16     9354.75     9518.49    417.02 o 
   5   2  16      144.74      133.53     39.09 o 
   6   2  16     5497.53     5612.39    281.98 o 
   7   2  16       43.64       18.90     32.92 o 
   8   2  16     2586.50     2726.93    211.17 o 
   9   2  16      288.50      313.06     69.94 o 
  -8   3  16     3760.44     3870.70    208.29 o 
  -7   3  16      234.48      220.29     45.65 o 
  -6   3  16     5420.60     5302.44    272.48 o 
  -5   3  16       41.51       14.76     26.27 o 
  -4   3  16     1654.32     1486.69    195.39 o 
  -3   3  16       73.56       74.48     26.11 o 
  -2   3  16      646.33      568.75     49.91 o 
  -1   3  16      373.43      360.38     51.31 o 
   0   3  16      509.53      512.35     60.20 o 
   1   3  16      439.11      342.67     52.28 o 
   2   3  16      668.05      577.32     64.80 o 
   3   3  16       70.44       45.57     36.47 o 
   4   3  16     1612.61     1550.24    107.01 o 
   5   3  16        8.07        8.88     35.53 o 
   6   3  16     6006.11     6145.60    277.30 o 
   7   3  16      288.86      340.91     73.64 o 
   8   3  16     3740.66     4108.71    299.23 o 
  -8   4  16     2032.93     2021.04    128.91 o 
  -7   4  16      424.35      395.83     56.70 o 
  -6   4  16     4730.42     4834.08    252.86 o 
  -5   4  16      441.73      475.71     59.24 o 
  -4   4  16     5645.50     5642.41    282.98 o 
  -3   4  16      214.44      214.95     44.69 o 
  -2   4  16    11674.15    12084.23    404.21 o 
  -1   4  16      477.47      459.83     55.68 o 
   0   4  16    19267.84    20362.18    831.32 o 
   1   4  16      450.38      451.62     60.03 o 
   2   4  16    10240.83    10396.12    485.36 o 
   3   4  16      238.96      258.76     53.51 o 
   4   4  16     6282.91     6336.75    287.68 o 
   5   4  16      352.39      298.85     58.76 o 
   6   4  16     5557.51     5558.63    260.08 o 
   7   4  16      392.90      355.24     58.26 o 
   8   4  16     1842.66     1884.19    182.15 o 
  -7   5  16      117.78       81.30     42.76 o 
  -6   5  16     3595.72     3664.19    190.24 o 
  -5   5  16      107.35      122.57     35.89 o 
  -4   5  16     2808.28     2719.62    168.85 o 
  -3   5  16      554.87      570.62     65.03 o 
  -2   5  16      286.97      276.58     50.09 o 
  -1   5  16      118.16       72.50     35.36 o 
   0   5  16     1378.91     1548.76    106.69 o 
   1   5  16      121.83       94.08     40.35 o 
   2   5  16      434.00      411.69     60.39 o 
   3   5  16      578.28      520.33     68.09 o 
   4   5  16     3774.43     3766.85    186.08 o 
   5   5  16      143.05      151.92     48.28 o 
   6   5  16     3471.26     3242.33    190.40 o 
   7   5  16       80.55       80.01     30.91 o 
  -7   6  16      481.11      494.12     62.08 o 
  -6   6  16     3046.67     3235.76    178.87 o 
  -5   6  16      182.54      202.02     57.08 o 
  -4   6  16     7103.61     7300.75    347.77 o 
  -3   6  16      649.27      602.62     79.87 o 
  -2   6  16     8735.04     8972.81    401.52 o 
  -1   6  16     1016.77     1046.38     86.09 o 
   0   6  16     8970.18     8946.82    395.62 o 
   1   6  16     1184.18     1170.10     94.05 o 
   2   6  16     7926.77     8608.42    395.33 o 
   3   6  16      781.15      823.37     83.18 o 
   4   6  16     7540.79     7595.65    348.04 o 
   5   6  16      242.81      265.59     59.70 o 
   6   6  16     3080.48     3119.02    186.33 o 
   7   6  16      429.96      382.28     72.98 o 
  -6   7  16     1847.04     1842.32    122.89 o 
  -5   7  16      588.48      705.80    103.05 o 
  -4   7  16     1237.98     1351.74    100.89 o 
  -3   7  16      150.80       92.90     39.95 o 
  -2   7  16     1299.79     1254.54    188.77 o 
  -1   7  16       10.91       22.67     30.30 o 
   0   7  16       67.63       57.18     31.31 o 
   1   7  16        0.41      -13.34     27.82 o 
   2   7  16     1272.85     1198.45    100.39 o 
   3   7  16      144.13      160.95     50.04 o 
   4   7  16     1087.32      972.03     96.14 o 
   5   7  16      532.81      444.82     76.86 o 
   6   7  16     1607.89     1527.76     96.66 o 
  -5   8  16      349.84      363.62     61.68 o 
  -4   8  16     4171.63     4425.48    225.44 o 
  -3   8  16      795.02      887.29     88.38 o 
  -2   8  16     5725.36     6099.71    311.53 o 
  -1   8  16     1419.10     1410.34    110.04 o 
   0   8  16     5278.97     5620.42    386.89 o 
   1   8  16     1551.69     1623.58    111.06 o 
   2   8  16     6670.91     6807.86    312.14 o 
   3   8  16      868.79      916.07    121.85 o 
   4   8  16     3847.61     3876.86    175.25 o 
   5   8  16      362.57      406.37     53.18 o 
  -3   9  16      108.70       52.10     31.09 o 
  -2   9  16      236.31      251.04     55.00 o 
  -1   9  16       61.14      100.69     40.91 o 
   0   9  16      297.34      309.16     72.66 o 
   1   9  16       60.46       88.05     45.59 o 
   2   9  16      167.20      160.02     44.17 o 
   3   9  16      156.44      193.86     59.08 o 
   1   0  17     6256.92     6067.73    230.77 o 
   2   0  17      275.92      271.19     39.12 o 
   3   0  17     7222.31     6935.03    260.82 o 
   4   0  17     4095.39     3947.44    164.05 o 
   5   0  17     2177.86     2153.83    130.04 o 
   6   0  17     2458.13     2437.93    143.84 o 
   7   0  17     1485.39     1432.58    101.75 o 
   8   0  17     1008.01      953.94     83.49 o 
  -8   1  17      786.27      770.95     76.38 o 
  -7   1  17     2354.12     2300.84    136.76 o 
  -6   1  17     4018.94     4056.11    215.78 o 
  -5   1  17     1172.48     1093.65    123.31 o 
  -4   1  17     5406.71     5604.14    214.71 o 
  -3   1  17      717.78      649.98     55.10 o 
  -2   1  17     7571.16     7538.54    278.56 o 
  -1   1  17      100.22       94.03     28.96 o 
   0   1  17     8368.95     8444.16    371.71 o 
   1   1  17      102.49       94.28     28.16 o 
   2   1  17     7708.80     7553.90    278.19 o 
   3   1  17      827.36      752.66     57.42 o 
   4   1  17     5261.38     5427.50    213.79 o 
   5   1  17     1197.30     1174.29     73.24 o 
   6   1  17     4238.25     4385.77    217.37 o 
   7   1  17     1897.54     2009.70    129.62 o 
   8   1  17      708.78      664.53     70.83 o 
  -8   2  17     3650.91     3904.23    209.37 o 
  -7   2  17     1609.87     1654.67    111.26 o 
  -6   2  17     2463.29     2474.79    149.75 o 
  -5   2  17     3408.74     3477.36    190.56 o 
  -4   2  17     1110.01     1041.29     87.04 o 
  -3   2  17     5008.42     5009.35    200.77 o 
  -2   2  17      578.09      524.35     51.67 o 
  -1   2  17     5444.38     5371.45    253.03 o 
   0   2  17       57.79       40.82     32.45 o 
   1   2  17     5560.60     5370.66    254.42 o 
   2   2  17      633.85      605.37     66.74 o 
   3   2  17     5527.64     5249.52    247.96 o 
   4   2  17     1103.10     1105.82     90.09 o 
   5   2  17     3738.66     3705.76    191.31 o 
   6   2  17     2607.89     2629.79    151.11 o 
   7   2  17     1339.86     1369.31    152.34 o 
   8   2  17     3710.74     4027.47    296.11 o 
  -7   3  17     1367.26     1339.54    101.21 o 
  -6   3  17      817.04      787.08     77.76 o 
  -5   3  17     1303.58     1322.41     98.37 o 
  -4   3  17     4281.70     4265.98    219.46 o 
  -3   3  17      954.75      847.46     78.19 o 
  -2   3  17     7481.59     7676.64    292.18 o 
  -1   3  17      470.06      504.98     60.98 o 
   0   3  17    10193.11    10354.61    447.20 o 
   1   3  17      463.49      470.22     62.73 o 
   2   3  17     8244.71     8379.81    360.22 o 
   3   3  17      935.26      856.39     81.33 o 
   4   3  17     4067.70     4240.11    218.42 o 
   5   3  17     1212.91     1145.06     97.10 o 
   6   3  17      833.73      884.86     82.71 o 
   7   3  17     1388.49     1341.65    147.08 o 
  -7   4  17     1430.46     1375.92    104.98 o 
  -6   4  17     2071.42     2202.12    136.49 o 
  -5   4  17     3052.81     2933.75    167.62 o 
  -4   4  17     1021.83      935.62     82.64 o 
  -3   4  17     2932.66     2867.56    164.15 o 
  -2   4  17      837.32      800.22     61.58 o 
  -1   4  17     5050.66     5412.95    250.29 o 
   0   4  17      113.15      147.45     44.47 o 
   1   4  17     4924.53     4991.53    251.19 o 
   2   4  17      930.85      863.27     80.74 o 
   3   4  17     2912.67     2980.49    167.57 o 
   4   4  17      835.61      878.27     86.64 o 
   5   4  17     3079.00     3022.22    172.25 o 
   6   4  17     2294.43     2183.55    142.96 o 
   7   4  17     1406.73     1558.31    114.61 o 
  -6   5  17     2143.97     2428.17    141.81 o 
  -5   5  17     2226.78     2272.16    142.29 o 
  -4   5  17     3977.46     4242.87    223.66 o 
  -3   5  17      279.88      257.74     60.10 o 
  -2   5  17     5271.45     5566.28    270.50 o 
  -1   5  17      340.03      337.73     52.21 o 
   0   5  17     4787.35     5331.44    257.04 o 
   1   5  17      468.63      412.35     61.40 o 
   2   5  17     5401.51     5380.89    266.88 o 
   3   5  17      290.98      227.00     55.16 o 
   4   5  17     4131.16     4384.71    227.69 o 
   5   5  17     2320.03     2368.00    150.56 o 
   6   5  17     1852.87     1882.95    142.00 o 
  -6   6  17     1928.49     1988.16    130.28 o 
  -5   6  17     2165.85     2149.08    136.80 o 
  -4   6  17     1864.32     1987.90    131.93 o 
  -3   6  17     2081.05     2089.64    130.52 o 
  -2   6  17      836.37      875.57     82.13 o 
  -1   6  17     4142.92     4100.76    224.64 o 
   0   6  17      671.90      714.63     73.58 o 
   1   6  17     4405.46     4683.88    228.04 o 
   2   6  17      836.06      835.55     84.54 o 
   3   6  17     1760.20     1869.85    133.51 o 
   4   6  17     2278.49     2226.10    145.68 o 
   5   6  17     1937.05     2180.93    147.38 o 
   6   6  17     1839.70     2029.18    211.46 o 
  -5   7  17      861.69      978.14     94.46 o 
  -4   7  17     2287.74     2332.01    153.00 o 
  -3   7  17     1059.23     1035.38     96.95 o 
  -2   7  17     3270.65     3337.35    184.37 o 
  -1   7  17      523.08      489.50     66.95 o 
   0   7  17     4113.98     4152.10    275.36 o 
   1   7  17      475.13      437.88     66.48 o 
   2   7  17     2729.53     2899.77    179.42 o 
   3   7  17     1220.49     1179.33    129.65 o 
   4   7  17     2391.68     2533.37    160.03 o 
   5   7  17      901.48      917.78     99.31 o 
  -3   8  17     3403.05     3761.94    214.14 o 
  -2   8  17      504.37      616.96     77.39 o 
  -1   8  17     1511.26     1461.11    112.08 o 
   0   8  17      595.73      642.09    101.88 o 
   1   8  17     1319.05     1326.21    106.21 o 
   2   8  17      492.03      484.72     75.80 o 
   3   8  17     3731.38     3914.87    215.07 o 
   0   0  18      133.68      125.46     55.72 o 
   1   0  18     1476.07     1444.12     83.55 o 
   2   0  18       35.76       65.05     30.49 o 
   3   0  18     3981.80     3920.63    165.77 o 
   4   0  18       21.77       30.83     25.24 o 
   5   0  18     1591.79     1568.80    108.54 o 
   6   0  18       91.93      104.43     34.99 o 
   7   0  18     4138.54     4202.07    218.82 o 
  -7   1  18     1742.52     1697.66    114.24 o 
  -6   1  18      179.16      161.20     39.95 o 
  -5   1  18     7055.64     7451.66    336.79 o 
  -4   1  18      238.86      232.71     46.21 o 
  -3   1  18    14812.00    14802.30    533.04 o 
  -2   1  18       50.44       51.16     27.97 o 
  -1   1  18    10543.42    10010.22    371.20 o 
   0   1  18       24.30       73.23     37.93 o 
   1   1  18    11307.32    10786.90    372.59 o 
   2   1  18       47.04       42.05     27.64 o 
   3   1  18    15852.55    16542.94    652.72 o 
   4   1  18      218.11      171.25     45.98 o 
   5   1  18     6456.07     6833.61    326.04 o 
   6   1  18      246.92      160.52     56.69 o 
   7   1  18     1602.45     1438.08    150.39 o 
  -7   2  18     4440.37     4530.58    239.44 o 
  -6   2  18       23.71       42.70     28.86 o 
  -5   2  18     4767.86     4748.94    230.21 o 
  -4   2  18       49.55       35.52     35.55 o 
  -3   2  18     1754.94     1623.95     86.26 o 
  -2   2  18       94.08       74.83     29.59 o 
  -1   2  18      244.58      212.58     38.52 o 
   0   2  18      130.27      130.89     43.76 o 
   1   2  18      355.95      339.28     56.66 o 
   2   2  18       91.11      123.36     43.16 o 
   3   2  18     1412.02     1240.64    102.77 o 
   4   2  18       29.92       74.00     41.67 o 
   5   2  18     4259.35     4082.58    222.17 o 
   6   2  18       30.46       61.95     40.13 o 
   7   2  18     4889.43     5033.27    345.40 o 
  -6   3  18      145.12      200.89     42.72 o 
  -5   3  18     4647.71     4337.03    281.21 o 
  -4   3  18      125.15      101.79     34.95 o 
  -3   3  18     4744.84     4572.46    238.68 o 
  -2   3  18      187.21      211.88     36.77 o 
  -1   3  18    17815.19    18500.71    782.08 o 
   0   3  18      589.64      536.55     66.30 o 
   1   3  18    18369.56    19533.74    787.72 o 
   2   3  18      217.69      182.27     49.87 o 
   3   3  18     4883.04     4958.75    240.17 o 
   4   3  18      117.77      137.59     47.86 o 
   5   3  18     4386.00     4292.57    225.67 o 
   6   3  18       97.38      101.37     39.61 o 
  -6   4  18      187.63      184.96     42.24 o 
  -5   4  18     5122.84     5138.65    263.87 o 
  -4   4  18      139.68      157.34     40.20 o 
  -3   4  18      768.15      619.90     71.31 o 
  -2   4  18      159.88      176.70     35.42 o 
  -1   4  18      105.48      115.84     34.39 o 
   0   4  18      125.44      128.73     46.09 o 
   1   4  18       44.80       56.80     42.56 o 
   2   4  18      173.50      179.08     51.33 o 
   3   4  18      771.30      726.81     79.89 o 
   4   4  18      134.94      129.37     51.84 o 
   5   4  18     5342.35     5490.54    268.73 o 
   6   4  18      230.85      218.13     58.47 o 
  -5   5  18     4179.67     4075.86    229.74 o 
  -4   5  18      377.69      387.68     58.81 o 
  -3   5  18     8022.23     8323.43    370.52 o 
  -2   5  18      807.49      799.24     79.58 o 
  -1   5  18     9470.24     9513.67    346.20 o 
   0   5  18      234.46      239.55     52.89 o 
   1   5  18     8773.44     9340.36    422.27 o 
   2   5  18      774.31      686.60     81.72 o 
   3   5  18     7253.23     7397.47    362.28 o 
   4   5  18      399.02      394.06     70.61 o 
   5   5  18     4881.67     5017.12    245.81 o 
  -4   6  18      254.29      243.92     48.47 o 
  -3   6  18     1953.43     2068.26    133.03 o 
  -2   6  18      232.27      233.46     46.24 o 
  -1   6  18      862.45      910.09     85.75 o 
   0   6  18        2.33       28.02     26.18 o 
   1   6  18      752.29      819.26     87.45 o 
   2   6  18      218.74      253.75     69.84 o 
   3   6  18     2051.46     2015.95    143.52 o 
   4   6  18      266.58      194.11     60.81 o 
  -3   7  18     6665.00     7340.87    362.00 o 
  -2   7  18      638.66      678.89     79.43 o 
  -1   7  18     4636.04     4818.14    251.85 o 
   0   7  18     1185.24     1306.39    144.94 o 
   1   7  18     4724.53     4806.46    249.63 o 
   2   7  18      770.31      792.81     90.63 o 
   3   7  18     7230.71     7863.60    364.82 o 
   1   0  19     4901.18     4846.53    198.08 o 
   2   0  19       11.00       30.83     27.52 o 
   3   0  19     3310.68     3455.07    152.88 o 
   4   0  19      799.00      684.82     59.23 o 
   5   0  19     3438.29     3400.06    185.70 o 
   6   0  19     1173.41     1289.76    107.73 o 
  -6   1  19     1509.59     1624.81    112.46 o 
  -5   1  19     1781.87     1915.00    125.56 o 
  -4   1  19     2482.71     2596.96    156.61 o 
  -3   1  19     1191.66     1086.13     73.41 o 
  -2   1  19     3189.72     3182.43    150.12 o 
  -1   1  19        8.71       64.13     29.14 o 
   0   1  19     3560.56     3398.69    206.01 o 
   1   1  19       15.30       12.17     35.47 o 
   2   1  19     3700.48     3891.75    191.26 o 
   3   1  19      990.29      892.65    107.92 o 
   4   1  19     2597.70     2751.83    160.09 o 
   5   1  19     2006.11     1960.36    177.67 o 
   6   1  19     1412.98     1424.83    154.09 o 
  -6   2  19      803.97      869.64     81.80 o 
  -5   2  19     2548.02     2672.93    155.21 o 
  -4   2  19      363.79      404.03     57.40 o 
  -3   2  19     4269.54     4260.52    176.78 o 
  -2   2  19      565.01      500.44     52.27 o 
  -1   2  19     4759.64     4848.97    204.40 o 
   0   2  19      349.85      410.85     65.46 o 
   1   2  19     5314.43     5434.89    299.32 o 
   2   2  19      506.37      462.50     88.83 o 
   3   2  19     4215.46     4123.68    217.22 o 
   4   2  19      297.61      275.28     59.91 o 
   5   2  19     2246.12     2457.32    232.02 o 
   6   2  19      634.81      576.24    103.83 o 
  -5   3  19      932.81      856.25     81.98 o 
  -4   3  19     2662.87     2565.23    158.78 o 
  -3   3  19      590.61      521.51     63.48 o 
  -2   3  19     3068.24     3103.76    140.90 o 
  -1   3  19      358.51      329.92     51.22 o 
   0   3  19     2382.63     2451.92    149.05 o 
   1   3  19      436.78      440.99     66.73 o 
   2   3  19     2997.63     2931.86    172.39 o 
   3   3  19      406.95      357.37     64.39 o 
   4   3  19     2900.93     3029.40    171.48 o 
   5   3  19      798.52      789.79     88.34 o 
  -5   4  19     1134.40     1087.15     93.38 o 
  -4   4  19      724.20      799.90     80.62 o 
  -3   4  19     4081.20     4319.87    231.20 o 
  -2   4  19      175.19      120.57     38.67 o 
  -1   4  19     4334.72     4608.30    192.98 o 
   0   4  19        6.65        9.46     41.52 o 
   1   4  19     4425.60     4508.87    232.92 o 
   2   4  19      216.07      199.07     56.35 o 
   3   4  19     4347.22     4568.04    235.51 o 
   4   4  19      757.52      745.87     88.33 o 
   5   4  19     1223.09     1148.65    106.40 o 
  -4   5  19     1134.03     1208.41     98.15 o 
  -3   5  19      606.39      584.16     71.12 o 
  -2   5  19     2354.20     2525.69    150.82 o 
  -1   5  19      397.83      438.50     51.15 o 
   0   5  19     3809.77     3725.86    202.29 o 
   1   5  19      328.61      357.54     66.82 o 
   2   5  19     2109.03     2216.37    151.56 o 
   3   5  19      680.62      676.88     85.17 o 
   4   5  19      917.50      990.45    104.24 o 
  -2   6  19      153.61      149.66     39.98 o 
  -1   6  19     3624.34     3975.44    208.26 o 
   0   6  19      222.50      286.06     59.75 o 
   1   6  19     3227.96     3362.92    202.62 o 
   2   6  19      232.42      204.81     64.32 o 
   0   0  20     1869.73     1750.44    118.78 o 
   1   0  20        7.21       27.98     26.25 o 
   2   0  20     7545.83     7915.32    299.50 o 
   3   0  20       88.75       96.58     32.62 o 
   4   0  20     7740.98     7905.13    521.11 o 
  -4   1  20      806.52      806.20     79.88 o 
  -3   1  20       11.83        4.11     25.53 o 
  -2   1  20     1232.17     1176.43     80.48 o 
  -1   1  20       65.86       66.85     29.06 o 
   0   1  20        0.56       68.34     40.87 o 
   1   1  20       68.67      143.85     50.12 o 
   2   1  20     1257.38     1326.48    106.11 o 
   3   1  20       10.50        9.29     43.57 o 
   4   1  20      796.78      780.44     86.68 o 
  -4   2  20     2926.10     2826.25    174.46 o 
  -3   2  20      122.31      133.13     36.25 o 
  -2   2  20     5068.13     5405.23    219.01 o 
  -1   2  20       63.00       58.73     28.16 o 
   0   2  20     9006.57    10076.19    448.72 o 
   1   2  20       58.31      112.33     52.01 o 
   2   2  20     4974.73     5380.55    268.19 o 
   3   2  20       96.90       66.05     47.64 o 
   4   2  20     3402.59     3485.05    187.45 o 
  -3   3  20       94.69      108.22     34.42 o 
  -2   3  20      115.98      138.65     37.14 o 
  -1   3  20       74.30       72.90     32.67 o 
   0   3  20        6.13      -12.60     42.45 o 
   1   3  20       87.24       98.13     50.65 o 
   2   3  20       73.53       91.27     54.37 o 
   3   3  20       74.90       43.19     51.25 o 
  -3   4  20      133.98      118.01     36.86 o 
  -2   4  20     3913.73     3948.27    221.31 o 
  -1   4  20      239.81      251.95     46.90 o 
   0   4  20     8113.34     8912.47    406.29 o 
   1   4  20      301.94      339.94     68.63 o 
   2   4  20     4356.64     4553.76    232.99 o 
   3   4  20      117.77      110.10     58.07 o 
   0   5  20        6.27       16.76     49.72 o 
   1   0  21     2233.66     2294.16    151.15 o 
   2   0  21      320.32      351.70     69.97 o 
  -2   1  21     3379.48     3481.51    164.16 o 
  -1   1  21      208.35      213.99     41.22 o 
   0   1  21     3387.81     3464.78    160.54 o 
   1   1  21      247.31      260.53     61.53 o 
   2   1  21     3495.91     3910.54    208.55 o 
  -1   2  21     2340.53     2450.94    129.10 o 
   0   2  21       97.14      144.70     39.12 o 
   1   2  21     2442.85     2545.55    164.14 o 
                                                 
